# Supplementary material for: Smoothing and extraction of traits in the growth analysis of noninvasive phenotypic data
Source: Plant Methods. 2020 Mar 10;16:36. doi: 10.1186/s13007-020-00577-6 (PMC7065360; doi:10.1186/s13007-020-00577-6)
Supplement: Supplementary file 4 — Additional file 4.R scripts and data for preparing the tomato data and carrying out the reported analyses. The data is provided in the file tomato.dat.csv, but in R is also available with the growthPheno package. The script global.r provides settings, constants and functions that are used across all scripts and is executed at the beginning of most scripts. The script SET.r gives the code for obtaining the smoothed longitudinal data (Steps 1–4 of the SET process). Cart.dat.r extracts the per-cart.traits (Step 5 of the SET process). Cart.anal.r analyses the per-cart data and Cart.predict.r obtains the predictions based on the selected models (Step 6 of the SET-based analysis). Cart.joint.r performs the extra joint analysis of per-cart traits. Longi.anal.r fits several models to all the tomato data for PSA and ln(PSA) in order to establish a variance model for each and then, for the selected variance model, the number of knots for the splines describing the curved trend for each combination of Zn and AMF is varied (Stages 1–2). Longi.predict.r obtains the predictions for the different numbers of knots (Stage 3). Longi.trend.r investigates the effect of Zn and AMF on the time trend when 10 knots are used and does diagnostic checking of the residuals (Stage 4); it also fits a reduced variance model that assumes equal variances for different DAPs and zero correlation between DAPs. [file 13007_2020_577_MOESM4_ESM.zip › Cart.joint.r]

#'# EXP 381: Mycorrhiza inoculation in Tomato under varying soil Zn levels

#'## Investigate combined analysis of per-cart traits

#'### Initialize
library(knitr)
#knitr::spin("Cart.joint.r")
library(growthPheno)
library(dae)
library(ggplot2)
library(asreml)
library(asremlPlus)
opts_chunk$set("tidy" = FALSE, "dev" = "png", "dpi" = 300, 
               "fig.width" = 8, "fig.height" = 5, fig.path =  "figures/", 
               "comment" = NA)

#'### Load the data
load("cartAnalyses.RData")

#'### Set responses for analysis
responses.PSA.cart <- paste("Area.smooth",DAP.cart,sep=".")
responses.AGR.cart <- paste("Area.smooth.AGR",suffices,sep=".")
responses.RGR.cart <- paste("Area.smooth.RGR",suffices,sep=".")

#'### Get residual variances from per-cart analyses
sigma2 <- list()
sigma2[[responses.smooth[1]]] <- unlist(lapply(responses.PSA.cart, 
                                               function(resp, sav) 
                                                 sav[[resp]]$asreml.obj$sigma2, 
                                               sav = saveCart))
names(sigma2[[responses.smooth[1]]]) <- responses.PSA.cart
sigma2[[responses.smooth[2]]] <- unlist(lapply(responses.AGR.cart, 
                                               function(resp, sav) 
                                                 sav[[resp]]$asreml.obj$sigma2, 
                                               sav = saveCart))
names(sigma2[[responses.smooth[2]]]) <- responses.AGR.cart
sigma2[[responses.smooth[3]]] <- unlist(lapply(responses.RGR.cart, 
                                               function(resp, sav) 
                                                 sav[[resp]]$asreml.obj$sigma2, 
                                               sav = saveCart))
names(sigma2[[responses.smooth[3]]]) <- responses.RGR.cart


#'### Combine different times into a single column for each response
cart.long.dat <- reshape(cart.dat, direction = "long", 
                         varying = list(responses.PSA.cart, 
                                        c(responses.AGR.cart[1],responses.AGR.cart), 
                                        c(responses.RGR.cart[1],responses.RGR.cart)), 
                         v.names = responses.smooth, 
                         idvar = names(cart.dat)[1:11], timevar = "Time")

#'### Add numeric values for the per-cart times, both endpoints and interval midpoints
cart.long.dat <- within(cart.long.dat, 
                        {
                          Time <- factor(Time)
                          DAP <- as.numfac(fac.recode(Time, DAP.cart))
                          mids <- as.numfac(fac.recode(Time, c(18, DAP.mids)))
                        })

#'### Function to fit and compare idh, exp, exph and corgh for Times to the residuals
jointCartAnalysis <- function(data, x.time, times.factor, individuals.term , 
                              initial.time.variances, 
                              fixed, random = NULL, maxiter = 50)
#data:                   a data.frame with the data for the analysis
#x.time:                 a character giving the name of the column in data that stores 
#                        a numeric specifying the different times
#times.factor:           a character giving the name of the column in data that stores   
#                        a factor specifying the different times
#individuals.term:       a term that uniquel indexes the individuals observed over time; 
#                        data must be ordered for the times and then the variables in this term
#initial.time.variances: a numeric containing initial estimates of the variances for the 
#                        different times.
#fixed:                  a formula for the fixed model.
#random:                 a formula for the random model.
#maxiter:                the maximum number of iterations to attempt in fitting the model.
{
  #Set up
  dat <- data
  res.x.ch <- paste(paste0("~ exp(", x.time, ")"),individuals.term, sep = ":")
  x.times <- unique(dat[[x.time]])
  x.times <- x.times[order(x.times)]
  res.prefix <- paste(x.time, individuals.term, sep = ":")

  cat("\n#### Fitting a homogeneous power model\n\n")
  if (is.null(random))
    exp.asr <- do.call(asreml, 
                       args=list(fixed = fixed,
                                 residual = as.formula(res.x.ch),
                                 data = dat, maxiter=maxiter))
  else
    exp.asr <- do.call(asreml, 
                       args=list(fixed = fixed,
                                 random = random, 
                                 residual = as.formula(res.x.ch),
                                 data = dat, maxiter=maxiter))
  exp.asr <- repeatedUpdates.asreml(exp.asr,  maxiter = maxiter)
  
  cat("\n#### Fitting a heterogeneous power model using initial values\n\n")
  exph.asr <- update(exp.asr, residual. = as.formula(gsub("exp", "exph", res.x.ch)), 
                     maxiter = 1)
  exph.asr <- setvarianceterms(exph.asr$call, 
                               terms =  paste0(res.prefix, "!", x.time, "_", 
                                               as.character(x.times)),
                               initial.values = initial.time.variances, 
                               ignore.suffices = FALSE,  
                               maxiter = maxiter, data = dat)
  exph.asr <- repeatedUpdates.asreml(exph.asr,  maxiter = maxiter)
  
  cat("\n#### Fitting a  heteregeoneous identity model by updating the heterogeneous power model\n\n")
  res.time.ch <- paste0(paste0("~ idh(", times.factor, "):"), individuals.term)
  idh.asr <- update(exph.asr, residual. = as.formula(res.time.ch), data = dat)
  idh.asr <- repeatedUpdates.asreml(idh.asr,  maxiter = maxiter)
  
  cat("\n#### Fitting an unstructured model by updating the heterogeneous power model\n\n")
  #using the estimated power correlation and the initial variance estimates
  us.asr <- update(exph.asr, residual. = as.formula(gsub("idh", "corgh", res.time.ch)), 
                   maxiter = 1)
  vterms <- names(us.asr$vparameters)[grepl(paste0(times.factor,":",individuals.term,
                                                   "!",times.factor), 
                                            names(us.asr$vparameters), fixed = TRUE)]
  cor.pow <- exph.asr$vparameters[paste0(res.prefix,"!",x.time,"!pow")]
  cor.ord <- length(x.times)
  cors <- mat.ar1(cor.pow, cor.ord)[lower.tri(mat.ar1(cor.pow, cor.ord))]
  exph.variances <- exph.asr$vparameters
  exph.variances <- exph.variances[grepl("_", names(exph.variances), fixed = TRUE)]
  us.asr <- setvarianceterms(us.asr$call, 
                             terms = vterms,
                             initial.values = c(cors, initial.time.variances), 
                             ignore.suffices = FALSE,  maxiter = maxiter)
  if (us.asr$vparameters.con[individuals.term] != 1)
    us.asr <- update(us.asr, random. = as.formula(paste("~ .-", individuals.term)))
  us.asr <- repeatedUpdates.asreml(us.asr, maxupdates = 20, maxiter = maxiter)

  save  <- list()
  save[["exp"]] <- exp.asr
  save[["idh"]] <- idh.asr
  save[["exph"]] <- exph.asr
  save[["us"]] <- us.asr
  
  #Select residual model
  tests <- cbind(Test = c("Autocorrelation", "Unequal variance", "Unstructured"), 
                 rbind(REMLRT(save$idh, save$exph),
                       REMLRT(save$exp, save$exph),
                       REMLRT(save$exph, save$us)))
            
  if (!is.na(tests[3, "p"]) && tests[3, "p"] <= 0.05)  
    chosen <- "us"
  else
  {
    if (!is.na(tests[2, "p"]) && tests[2, "p"] <= 0.05) 
    {
      if (!is.na(tests[1, "p"]) && tests[1, "p"] <= 0.05) 
        chosen <- "exph"
      else
        chosen <- "idh"
    }
    else
    {
      if (!is.na(tests[1, "p"]) && tests[1, "p"] <= 0.05) 
        chosen <- "exp"
      else
        chosen <- "id"
    }
  }
  #Fit the id model
  if (chosen == "id")
  {
    id.asr <- do.call(asreml, 
                      args=list(fixed = fixed,
                                random = random, 
                                data = dat, maxiter=maxiter))
    save[["id"]] <- id.asr
  }
  save[["tests"]] <- tests
  save[["chosen"]] <- chosen
  invisible(save)
}

#'### Function to select a joint model for per-cart traits and get predictions
fitModel <- function(k, responses.smooth, dat, initial.time.variances, 
                     random = NULL, save)
{ 
  # Set up fixed model and fit initial model
  response <- responses.smooth[k]
  mod.ch <- paste(response,
                  "~ (Block + Zn*AMF)*Time")
  mod <- as.formula(mod.ch)
  cat("\n\n#### ",mod.ch,"\n\n")
  random <- as.formula("~ Block:Zn:AMF")
  asreml.options(fail = "soft", step.size = 0.1, ai.sing = TRUE)
  
  if (k == 1)
  {
    save <- jointCartAnalysis(data = dat, x.time = "DAP", times.factor = "Time", 
                              individuals.term = "Block:Zn:AMF", 
                              initial.time.variances = initial.time.variances, 
                              fixed = mod, random = random)
    

  } else
  {
    save <- jointCartAnalysis(data = dat[dat$Time != "1",], 
                              x.time = "mids", times.factor = "Time", 
                              individuals.term = "Block:Zn:AMF", 
                              initial.time.variances = initial.time.variances, 
                              fixed = mod, random = random)
  }
  chosen.mode <- save$chosen
  k.asr <- save[[save$chosen]]
  wald.tab <- wald(k.asr, denDF = "numeric")$Wald
  diffs <- predictPlus(k.asr, classify = "Zn:AMF:Time",
                       error.intervals = "halfLeast", meanLSD.type = "fact",
                       LSDby = "Time", wald.tab = wald.tab,
                       tables = "none")
  
  save[["wald.tab"]] <- wald.tab
  save[["diffs"]] <- diffs  
  invisible(save)
}

#'# Carry out the joint analyses using the functions fitModel and jointCartAnalysis
# Need to set asreml.options to get conversions
saveCartJoint <- list()
for (k in 1:3)
  saveCartJoint[[responses.smooth[k]]] <- 
       fitModel(k, responses.smooth, dat = cart.long.dat, 
                initial.time.variances = sigma2[[responses.smooth[k]]],
                save = saveCartJoint)

LSD.all <- list()
responses.preds <- names(saveCart)
for (kresp in responses.preds)
  LSD.all[[kresp]] <- saveCart[[kresp]]$diffs[[1]]$LSD
LSD.all <- do.call(rbind, LSD.all)

LSD.all[rownames(LSD.all) %in% paste(response, suffices, sep = "."),]
#'## Print out results
for (response in responses.smooth)
{
  cat("\n#### Tests for residual model for", response, "\n\n")
  print(saveCartJoint[[response]]$tests)
  cat("\n#### Chosen residual model for", response, "\n")
  print(saveCartJoint[[response]]$chosen)
  cat("\n#### Wald F-statistics for", response, "\n\n")
  print(saveCartJoint[[response]]$wald.tab)
  cat("\n#### LSD summary for", response, "\n\n")
  if (response == responses.smooth[1])
    LSDs <- LSD.all[rownames(LSD.all) %in% paste(response, DAP.cart, sep = "."),]
  else
    LSDs <- LSD.all[rownames(LSD.all) %in% paste(response, suffices, sep = "."),]
  names(LSDs) <- c("min.Joint", "mean.Joint", "max.Joint")
  LSDs <- cbind(LSDs, saveCartJoint[[response]]$diffs$LSD)
  names(LSDs)[4:6] <- c("min.Separate", "mean.Separate", "max.Separate")
  LSDs <- within(LSDs, 
                 {
                   Range.Joint <- max.Joint - min.Joint
                   Range.Separate <- max.Separate - mean.Separate
                   mean.Diff <- (mean.Separate - mean.Joint)
                   mean.pcDiff <- (mean.Separate - mean.Joint)/mean.Joint*100
                 })
  print(LSDs)

  #Get fitted us correlation matrix
  C <- diag(rep(1,nrow(LSDs)))
  cors <- saveCartJoint[[response]]$us$vparameters
  cors <- cors[grepl(".cor", names(cors), fixed = TRUE)]
  C[upper.tri(C)] <- cors
  C <- t(C)
  C[upper.tri(C)] <- cors
  print(C)
  
  saveCartJoint[[response]][["LSDs"]] <- LSDs
  saveCartJoint[[response]][["C"]] <- C
}

#'## Save the workspace
save.image("cartAnalyses.RData")
load("cartAnalyses.RData")
