# Supplementary material for: Smoothing and extraction of traits in the growth analysis of noninvasive phenotypic data
Source: Plant Methods. 2020 Mar 10;16:36. doi: 10.1186/s13007-020-00577-6 (PMC7065360; doi:10.1186/s13007-020-00577-6)
Supplement: Supplementary file 4 — Additional file 4.R scripts and data for preparing the tomato data and carrying out the reported analyses. The data is provided in the file tomato.dat.csv, but in R is also available with the growthPheno package. The script global.r provides settings, constants and functions that are used across all scripts and is executed at the beginning of most scripts. The script SET.r gives the code for obtaining the smoothed longitudinal data (Steps 1–4 of the SET process). Cart.dat.r extracts the per-cart.traits (Step 5 of the SET process). Cart.anal.r analyses the per-cart data and Cart.predict.r obtains the predictions based on the selected models (Step 6 of the SET-based analysis). Cart.joint.r performs the extra joint analysis of per-cart traits. Longi.anal.r fits several models to all the tomato data for PSA and ln(PSA) in order to establish a variance model for each and then, for the selected variance model, the number of knots for the splines describing the curved trend for each combination of Zn and AMF is varied (Stages 1–2). Longi.predict.r obtains the predictions for the different numbers of knots (Stage 3). Longi.trend.r investigates the effect of Zn and AMF on the time trend when 10 knots are used and does diagnostic checking of the residuals (Stage 4); it also fits a reduced variance model that assumes equal variances for different DAPs and zero correlation between DAPs. [file 13007_2020_577_MOESM4_ESM.zip › global.r]

#'# Define the global objects and functions for the tomato experiment
library(ggplot2)

#'## Set up characters for variable names and titles 
responses <- c("Area", paste("Area", c("AGR", "RGR"), sep = "."))
responses.smooth <- c("Area.smooth", paste("Area.smooth", c("AGR", "RGR"), sep = "."))
responses.logis <- paste(responses.smooth, "Logistic", sep = ".")
resptitles <- c("PSA", "PSA AGR", "PSA RGR")
resptitles.smooth <- c("sPSA", "sPSA AGR", "sPSA RGR")
respunits <- c("(kpixels)", "(kpixels / day)", "( / day)")
y.titles <- c("PSA (kpixels)", "PSA AGR (kpixels / day)", "PSA RGR ( / day)")
names(y.titles) <- responses.smooth
ypred.titles <- paste0("Predicted s", y.titles)
names(ypred.titles) <- responses.smooth
pred.type <- c("Predicted", "Backtransformed predicted")
devn.titles <- c("PSA deviation (kpixels)", "PSA AGR deviation (kpixels / day)", 
                 "PSA RGR deviation ( / day)")
names(devn.titles) <- responses.smooth
x.title <- "DAP"

#'## Longi names and titles
responses.res <- c("Area.10", "log.Area.10")
resptitles.res <- c("PSA with 10 knots", "ln(PSA) with 10 knots")
names(resptitles.res) <- responses.res

# Specify time intervals of homogeneous growth dynamics
DAP.cart   <- c(18,22,27,33,39,43,51)
DAP.starts <- DAP.cart[-length(DAP.cart)]
DAP.ends   <- DAP.cart[-1]
DAP.mids <- (DAP.starts + DAP.ends)/2
suffices   <- paste(DAP.starts, DAP.ends, sep="to")

#'## Set plotting options 
propn.types = c(0.1, 0.5, 0.75)
devn.scales <- list()
legend.line.size = 2
devn.scales$Area.smooth     <- scale_y_continuous(#limits = c(-15,15),
  breaks = seq(-10,10,by=10))
devn.scales$Area.smooth.AGR <- scale_y_continuous(limits = c(-10,10),
                                                  breaks = seq(-10,10,by=5))
devn.scales$Area.smooth.RGR <- scale_y_continuous(limits = c(-0.75,0.25),
                                                  breaks = round(seq(-0.75,0.25,by=0.25), 2))
y.scales <- list()
y.scales$Area.smooth     <- scale_y_continuous(limits = c(0,210),
                                               breaks = seq(0,200,by=50))
y.scales$Area.smooth.AGR <- scale_y_continuous(limits = c(-7.5,16),
                                               breaks = seq(-5,15,by=5))
y.scales$Area.smooth.RGR <- scale_y_continuous(limits = c(-0.05,0.36),
                                               breaks = seq(0.0,0.35,by=0.1))
y.scales$Area     <- scale_y_continuous(breaks = seq(0,200,by=50), limits = c(0,210))
y.scales$Area.AGR <- scale_y_continuous(breaks = seq(-25,55.5,by=20))
y.scales$Area.RGR <- scale_y_continuous(breaks = seq(-0.2,0.4,by=0.20))

vline.water <- list(geom_vline(xintercept=39, linetype="longdash", 
                               alpha = 0.5, size=0.6))
x.axis <- list(scale_x_continuous(breaks = seq(17, 51, by = 2)),
               theme(axis.text.x = element_text(angle = 90),
                     panel.grid.minor.x = element_blank()))
vline.DAP.intvl <- list(geom_vline(xintercept=DAP.starts[-1], linetype="longdash", 
                                   alpha = 0.5, size=0.75))
theme.profile <- list(vline.DAP.intvl,x.axis)

#'## Functions to label the plot facets
labelAMF <- as_labeller(function(lev) paste(lev, "AMF"))
labelZn <- as_labeller(function(lev) paste("Zn:", lev, "mg/kg"))

repeatedUpdates.asreml <- function(asreml.obj, maxupdates = 5, ...)
{
  if (!asreml.obj$converge)
  {
    for (k in 1:maxupdates)
    {
      asreml.obj <- update(asreml.obj, ...)
      if (asreml.obj$converge) break      
    }
  }
  return(asreml.obj)
}

#'# Function to set any bound on a bound residual variance to "F"
fixBoundResidualVariances <- function(current.asr)
{
  repeat
  {
    current.call <- current.asr$call
    vpR <- grepl("Block:Cart:DAP!DAP", 
                 names(current.asr$vparameters.con), fixed = TRUE)
    vpR <- current.asr$vparameters.con[vpR]
    (terms <- names(vpR[vpR == 7]))
    if (length(terms) == 0 || length(sum(vpR == 4)) > 5) break
    current.asr <- setvarianceterms(current.call, terms = terms, 
                                    bounds = "F", initial.values = 0.0001,
                                    ignore.suffices = FALSE)
  }
  invisible(current.asr)
}


#'## Function to get response predictions
predictResponse <- function(current.asr, transform.power = 1, 
                            trts.facs = "Treatments", times.var = "xDAP", wald.tab)
{
  times.levs <- list(unique(longit.dat[[times.var]]))
  names(times.levs) <- times.var
  diffs <- predictPlus(current.asr, classify = paste(trts.facs, times.var, sep = ":"), 
                       transform.power = transform.power,
                       xnum = times.var, levels = times.levs,
                       error.intervals = "halfLeast", meanLSD.type = "factor",
                       LSDby = times.var, avsed.tolerance = 0.5, 
                       wald.tab = wald.tab,
                       tables = "none", Vmatrix = TRUE)
  diffs$predictions[times.var] <- as.numfac(diffs$predictions[[times.var]])
  if (transform.power == 0)
    diffs$backtransforms[times.var] <- as.numfac(diffs$backtransforms[[times.var]])
  if (trts.facs == "Treatments")
  {
    #'### Replace Treatments factor with AMF:Zn factors
    diffs$predictions <- cbind(fac.gen(list(AMF = levels(longit.dat$AMF), 
                                            Zn = levels(longit.dat$Zn)),
                                       each = nrow(diffs$predictions)/8),
                               diffs$predictions)
    diffs$predictions <- diffs$predictions[, -match("Treatments", names(diffs$predictions))]
    diffs <- renewClassify(diffs, newclassify = paste("AMF:Zn", times.var, sep = ":"))
    #'### Calculate halfLSD intervals
    diffs <- redoErrorIntervals(diffs, error.intervals = "halfLeast",
                                meanLSD.type = "factor", LSDby = times.var, 
                                avsed.tolerance = 0.5,
                                transform.power = transform.power)
  }
  
  return(diffs)
}

#'## Predict GR
predictGR <- function(diffs, transform.power = 1, 
                      times.var = "xDAP", times.mean = NULL)
{
  diffs.GR <- linTransform(diffs, 
                           linear.transformation = con.GR, 
                           tables = "none")
  #'### Reinstate factors
  diffs.GR$predictions <- cbind(fac.gen(list(AMF = levels(longit.dat$AMF), 
                                             Zn = levels(longit.dat$Zn), 
                                             DAP = (DAP.start+1):DAP.end)),
                                diffs.GR$predictions[-1])
  diffs.GR$predictions$DAP <-  as.numfac(diffs.GR$predictions$DAP)
  if (!is.null(times.mean))
    diffs.GR$predictions$DAP <-  diffs.GR$predictions$DAP - times.mean
  names(diffs.GR$predictions)[match("DAP", names(diffs.GR$predictions))] <- times.var
  if (transform.power == 0)
  {
    diffs.GR$backtransforms <- cbind(fac.gen(list(AMF = levels(longit.dat$AMF), 
                                                  Zn = levels(longit.dat$Zn), 
                                                  DAP = (DAP.start+1):DAP.end)),
                                     diffs.GR$backtransforms[-1])
    diffs.GR$backtransforms$DAP <-  as.numfac(diffs.GR$backtransforms$DAP)
    if (!is.null(times.mean))
      diffs.GR$backtransforms$DAP <-  diffs.GR$backtransforms$DAP - times.mean
    names(diffs.GR$backtransforms)[match("DAP", names(diffs.GR$backtransforms))] <- times.var
  }
  diffs.GR <- renewClassify(diffs.GR, newclassify = paste("AMF:Zn", times.var, sep = ":"))
  #'### Calculate halfLSD intervals
  diffs.GR <- redoErrorIntervals(diffs.GR, error.intervals = "halfLeast",
                                 meanLSD.type = "factor", LSDby = times.var,
                                 avsed.tolerance = 0.75, transform.power = 0)
  return(diffs.GR)
}

#'## Function to plot predictions from the investigationn of knots
plotLongitPreds <- function(preds, y = "predicted.value", facet.var =  "AMF", 
                            y.title = "Predicted PSA (kpixels)", nknots = 35, 
                            ggplotFuncs = NULL, printPlot = TRUE)
{
  group.var <- setdiff(c("Zn", "AMF"), facet.var)
  plt <- ggplot(preds, aes_string(x = "xDAP+34", y = y, 
                                  group = group.var, colour = group.var)) +
    geom_line() + geom_point() + 
    labs(x = x.title, y = y.title, colour = "Zn (mg/kg)") +
    facet_wrap("AMF", labeller = labeller(AMF = labelAMF), ncol = 2) +
    theme_bw() + 
    theme(legend.position = "bottom") + 
    guides(fill = "none") +
    geom_ribbon(aes_string(ymin = "lower.halfLeastSignificant.limit", 
                           ymax = "upper.halfLeastSignificant.limit", 
                           colour = group.var, fill = group.var), alpha = 0.1)
  
  if (!is.null(ggplotFuncs))
    plt <- plt + ggplotFuncs
  
  if (printPlot)
    print(plt)
  
  invisible(plt)
}

#Function to share a legend amonst multiple plots
#From https://rpubs.com/sjackman/grid_arrange_shared_legend
#Examples at https://cran.r-project.org/web/packages/lemon/vignettes/legends.html
grid_arrange_shared_legend <- function(..., vp = NULL, name = "arrange", 
                                       as.table = TRUE, respect = FALSE, clip = "off",
                                       nrow = NULL, ncol = NULL, widths = NULL, 
                                       heights = NULL, top = NULL, bottom = NULL, 
                                       left = NULL, right = NULL, padding = unit(0.5, "line")) 
{
  plots <- list(...)
  g <- ggplotGrob(plots[[1]] + theme(legend.position="bottom"))$grobs
  legend <- g[[which(sapply(g, function(x) x$name) == "guide-box")]]
  lheight <- sum(legend$height)
  grid.arrange(
    do.call(arrangeGrob,
            args = list(grobs = lapply(plots, 
                                       function(x) 
                                         x + theme(legend.position="none")), 
                        vp = vp, name = name, as.table = as.table, respect = respect, 
                        clip = clip, nrow = nrow, ncol = ncol, widths = widths, 
                        heights = heights, top = top, bottom = bottom, 
                        left = left, right = right, padding = padding)
    ),
    legend,
    ncol = 1, 
    heights = unit.c(unit(1, "npc") - lheight, lheight))
}

#'## Function to calculate deviations of smoothed from unsmoothed predictions
plotPredictionDeviations <- function(response.unsmth, response.smth, 
                                     growth.rate = FALSE, 
                                     nclasssify.vars, knots = NULL, 
                                     power = 0, 
                                     y.title = "PSA", 
                                     maxFixed, saveLong, 
                                     ggplotFuncs = NULL, 
                                     printPlot = TRUE)
{
  if (!growth.rate)
    save.comp <- "diffs"
  else
    save.comp <- "diffs.GR"
  if (!all(c("DAP", "Zn", "AMF") %in% names(maxFixed[[response.unsmth]][[save.comp]]$predictions)))
    stop("One or more of DAP, Zn and AMF is not a column in the unsmoothed predictions frame")
  #Get predictions from both models   
  if (power == 1)
  {
    dat.cmp <- maxFixed[[response.unsmth]][[save.comp]]$predictions[, 1:(nclasssify.vars+1)]
    names(dat.cmp)[match("predicted.value", names(dat.cmp))] <- "predicted.unsm"
    dat.cmp$predicted.sm <- 
      saveLong[[response.smth]][[save.comp]]$predictions$predicted.value
  }
  else
  {
    dat.cmp <- maxFixed[[response.unsmth]][[save.comp]]$backtransforms[, 1:(nclasssify.vars+1)]
    names(dat.cmp)[match("backtransformed.predictions", names(dat.cmp))] <- "predicted.unsm"
    dat.cmp$predicted.sm <- 
      saveLong[[response.smth]][[save.comp]]$backtransforms$backtransformed.predictions
  }
  #Calculate the deviations
  dat.cmp <- within(dat.cmp, 
                    {
                      devn <- predicted.unsm - predicted.sm
                      DAP <- as.numfac(DAP)
                    })
  
  #Plot deviations
  y.titl <- paste(y.title, "Trend deviations")
  if (!is.null(knots))
    y.titl <- paste(y.titl, "for", knots, "knots")
  plt <- ggplot(dat.cmp, aes(x = DAP, y = devn, colour = Zn, group = Zn)) + 
    geom_line() + geom_point() + geom_hline(yintercept = 0, size =1) + 
    facet_grid(rows = vars(AMF), labeller = labeller(AMF = labelAMF)) +
    labs(x = "DAP", y = y.titl, 
         #         tag = paste0("(", letters[match(response, responses.smooth)],")"),
         colour = "Zn (mg/kg)") +
    scale_x_continuous(breaks = seq(20, 50, by = 10), limits = c(16,52)) +
    theme_bw() +
    theme(strip.text = element_text(size=10, face="bold"))
  
  if (!is.null(ggplotFuncs)) 
    for (f in ggplotFuncs) plt <- plt + f
  
  if(printPlot)
    print(plt)  
  
  invisible(plt)
}
