# Supplementary material for: Smoothing and extraction of traits in the growth analysis of noninvasive phenotypic data
Source: Plant Methods. 2020 Mar 10;16:36. doi: 10.1186/s13007-020-00577-6 (PMC7065360; doi:10.1186/s13007-020-00577-6)
Supplement: Supplementary file 4 — Additional file 4.R scripts and data for preparing the tomato data and carrying out the reported analyses. The data is provided in the file tomato.dat.csv, but in R is also available with the growthPheno package. The script global.r provides settings, constants and functions that are used across all scripts and is executed at the beginning of most scripts. The script SET.r gives the code for obtaining the smoothed longitudinal data (Steps 1–4 of the SET process). Cart.dat.r extracts the per-cart.traits (Step 5 of the SET process). Cart.anal.r analyses the per-cart data and Cart.predict.r obtains the predictions based on the selected models (Step 6 of the SET-based analysis). Cart.joint.r performs the extra joint analysis of per-cart traits. Longi.anal.r fits several models to all the tomato data for PSA and ln(PSA) in order to establish a variance model for each and then, for the selected variance model, the number of knots for the splines describing the curved trend for each combination of Zn and AMF is varied (Stages 1–2). Longi.predict.r obtains the predictions for the different numbers of knots (Stage 3). Longi.trend.r investigates the effect of Zn and AMF on the time trend when 10 knots are used and does diagnostic checking of the residuals (Stage 4); it also fits a reduced variance model that assumes equal variances for different DAPs and zero correlation between DAPs. [file 13007_2020_577_MOESM4_ESM.zip › Longi.anal.r]

#'# Mycorrhiza inoculation in Tomato under varying soil Zn levels

#'## Longitudinal analysis of Area and log(Area) - varation model and smoothing selection

#'### Set up
library(knitr)
#knitr::spin("Longi.anal.r")
library(dae)
library(growthPheno)
library(asreml)
library(asremlPlus)
opts_chunk$set("tidy" = FALSE, comment = NA, fig.width=10, fig.height=12, 
               fig.path =  "figures/", dpi=600, dev = "png")
options(width=100)

#'## import global settings
source("global.r") 

#'## Load the longitudinal data
load("../data/longit.dat.rda")

#'## Set up constants 
DAP.start <- 17
DAP.end <- DAP.cart[length(DAP.cart)]
(nDAP.diff <- DAP.end - DAP.start)
nDAP <- nDAP.diff + 1
ntrt <- 2*4
(ncart <- nrow(longit.dat)/nDAP)
(nAGR <- ntrt*nDAP.diff)

#'## Set up the first difference matrix to calculate GR contrasts
con.GR <- mat.banded(c(-1,1), nrow = nDAP.diff, ncol = nDAP)
con.GR[lower.tri(con.GR)] <- 0
con.GR <- kronecker(mat.I(ntrt), con.GR)

#'# Function to fit Maximal fixed model - does variance and random trend modelling
fitMaxFixedModel <- function(k = 1, power=1, y.title = "Predicted PSA", 
                             maxFixed = maxFixed)
{ 
  asreml.options(fail = "soft", upsd = TRUE, pxem = 1, step.size = 0.316, ai.sing = FALSE)
  asreml.options(fail = "soft", upsd = TRUE, pxem = 1, step.size = 0.1, ai.sing = TRUE)
  
  # Select variable to analyse
  response <- responses[k]
  resp.anal <- response
  if (power != 1) 
  {
    trans.obj <- powerTransform(var.name = response, power=power,
                                titles = y.title, data = longit.dat)
    longit.dat <- trans.obj$data
    resp.anal <- trans.obj$tvar.name
    respname.anal <- trans.obj$titles[[resp.anal]]
  }
  
  mod.ch <- paste(resp.anal,"~ Block*DAP + Treatments/DAP")
  mod <- as.formula(mod.ch)
  cat("\n\n#### ",mod.ch,"for power ", power,"\n\n")
  
  # Set up maximal model
  current.asr <- do.call(asreml, 
                         args=list(fixed = mod,
                                   random = ~ str(~ Block:Cart + Block:Cart:xDAP, 
                                                  ~ id(32):us(2)) + 
                                              Block:Cart:spl(xDAP),
                                   residual = ~ Block:Cart:ar1h(DAP),
                                   keep.order=TRUE, data = longit.dat, maxiter=100))
  #'### Check for bound residual variances - if found, set to a small value (0.0001)
  current.asr <- fixBoundResidualVariances(current.asr)
  
  #'## Load current fit into an asrtest object, preparatory to testing
  current.asrt <- as.asrtests(current.asr, NULL, NULL, 
                              denDF = "algebraic", workspace = "1gb")
  if (any(current.asr$vparameters.con[grepl("Block:Cart+Block:Cart:xDAP!us(2)", 
                                            names(current.asr$vparameters.con), 
                                            fixed = TRUE)] == 8))
    current.asrt <- changeTerms(current.asrt, 
                                dropRandom = "str(~ Block:Cart + Block:Cart:xDAP, ~ id(32):us(2))",
                                addRandom = "Block:Cart + Block:Cart:xDAP",
                                label = "Remove bound intercept-slope covariance")
  else
    current.asrt <- testswapran(current.asrt, 
                                oldterms = "str(~ Block:Cart + Block:Cart:xDAP, ~ id(32):us(2))",
                                newterms = "Block:Cart + Block:Cart:xDAP",
                                simpler = TRUE, update = FALSE,
                                label = "Intercept-slope covariance")

  #'### Check for bound residual variances - if found, set to a small value (0.0001)
  current.asr <- fixBoundResidualVariances(current.asrt$asreml.obj)
  print(summary(current.asr)$varcomp)
  
  #'## Load current fit into an asrtest object, preparatory to testing
  current.asrt <- as.asrtests(current.asr, test.summary = current.asrt$test.summary, 
                           denDF = "algebraic", workspace = "1gb")
  
  #'### test for DAP heterogeneity
  current.asrt <- testresidual(current.asrt, terms = "Block:Cart:ar1(DAP)",
                               label = "DAP heterogeneity", simpler = TRUE)
  
  #'### test for DAP autocorrelation
  if (getTestPvalue(current.asrt, label = "DAP heterogeneity") <= 0.05)
    current.asrt <- testresidual(current.asrt, terms = "Block:Cart:idh(DAP)",
                                 label = "DAP autocorrelation", REMLDF = 1,  
                                 simpler = TRUE)

  print(current.asrt$wald.tab)
  print(current.asrt$test.summary)
  print(summary(current.asrt$asreml.obj)$varcomp)

  kanal <- paste(resp.anal, power, sep = ".")
  maxFixed[[kanal]] <- list()
  maxFixed[[kanal]][["response"]] <- resp.anal
  maxFixed[[kanal]][["power"]] <- power
  maxFixed[[kanal]][["data"]] <- longit.dat
  maxFixed[[kanal]][["asrtests.obj"]] <- current.asrt
  
  return(maxFixed)
}

#'## Function to fit a model to to investigate the no. knots for describing the AMF:Zn effect on the trend
fitReparamModel <- function(maxFix, nknots, 
                            y.title = "Predicted PSA", GR.title = "AGR (kpixels / day)", 
                            save = save)
{ 
  asreml.options(fail = "soft", upsd = TRUE, pxem = 1, step.size = 0.316, ai.sing = TRUE)
  
  #'### Load the fitted maximal Fixed model
  resp.anal <- maxFix$response
  power <- maxFix$power
  longit.dat <- maxFix$data
  current.asrt <- maxFix$asrtests.obj
  
  cat("\n\n#### ",resp.anal,"with",nknots,"knots\n\n")
  
  #'### Swap to splines for DAP interaction with Treatments
  current.asrt <- changeTerms(current.asrt, dropFixed = "DAP/Block + Treatments:DAP",
                              addFixed = "Treatments:xDAP",
                              addRandom = paste0("at(Treatments):spl(xDAP, k = ",nknots,")"),
                              label = "Change to hetergeneous splines for Treatments:DAP",
                              update = FALSE)
  current.asr <- current.asrt$asreml.obj
  #'### Check for bound residual variances - if found, set to a small value (0.0001)
  current.asr <- fixBoundResidualVariances(current.asr)
  #'### Reload current fit into an asrtest object, preparatory to testing
  current.asrt <- as.asrtests(current.asr, test.summary = current.asrt$test.summary)
  
  #'### Add  deviations term
  devn.upd <- TRUE
  if (nknots %in% c(15))
    devn.upd <- FALSE
  current.asrt <- changeTerms(current.asrt, 
                              addRandom = "Treatments:DAP",
                              label = "Add random deviations", 
                              update = devn.upd)

  #'## Output results from final analysis
  #+
  current.asr <- current.asrt$asreml.obj
  #'### Check for bound residual variances - if found, set to a small value (0.0001)
  current.asr <- fixBoundResidualVariances(current.asr)
  
  #'## Load current fit into an asrtest object, preparatory to testing
  current.asrt <- as.asrtests(current.asr, test.summary = current.asrt$test.summary)
  
  if (current.asr$converge)
  {
    cat("\n\n  Final model converged \n\n")
  } else
    cat("\n\n  Final model failed to converge \n\n")
  print(summary(current.asr)$varcomp)
  cat("\n\n  Model-testing summary \n\n")
  print(current.asrt$test.summary)
  cat("\n\n  Pseudo-anova table for fixed terms \n\n")
  print(current.asrt$wald.tab)
  
  kanal <- paste(resp.anal, nknots, sep = ".")
  save[[kanal]] <- list()
  save[[kanal]][["asreml.obj"]] <- current.asr
  save[[kanal]][["tests"]] <- current.asrt[["test.summary"]]
  save[[kanal]][["wald.tab"]] <- current.asrt$wald.tab

  return(save)
}

#'## Initialize for model fitting
responses <- c("Area", "Area")
kvec <- c(1:2)
pwr <- c(1, 0)
ypred.titles <- c("Predicted PSA", "Backtransformed predicted PSA")
GRpred.titles <- c("AGR (kpixels / day)", "RGR ( / day)")
noKnots <- c(10,15,20,35)
maxFixed <- list()
saveLongit <- list()

#'## STAGE 1: Select the model to describe the spatial and temporal variation a the response
k <- 1
for (k in kvec)
  maxFixed <- fitMaxFixedModel(k = k, power=pwr[k], y.title = ypred.titles[k],
                               maxFixed = maxFixed)
save.image("longiAnalyses.RData")

#'## STAGE 2: Investigate the amount of smoothing to apply to the FRMS  describing the time trend for each Zn-AMF combination
#+ "LongiRes"
#Loop over responses
for (k in kvec)
{
  #Loop over nunbers of knots
  for (kknots in noKnots)
    saveLongit <- fitReparamModel(maxFix = maxFixed[[k]], nknots = kknots, 
                                  y.title = ypred.titles[k], GR.title = GRpred.titles[k], 
                                  save = saveLongit)
}

#'## Save the workspace
save.image("longiAnalyses.RData")
load("longiAnalyses.RData")
