# Supplementary material for: Smoothing and extraction of traits in the growth analysis of noninvasive phenotypic data
Source: Plant Methods. 2020 Mar 10;16:36. doi: 10.1186/s13007-020-00577-6 (PMC7065360; doi:10.1186/s13007-020-00577-6)
Supplement: Supplementary file 4 — Additional file 4.R scripts and data for preparing the tomato data and carrying out the reported analyses. The data is provided in the file tomato.dat.csv, but in R is also available with the growthPheno package. The script global.r provides settings, constants and functions that are used across all scripts and is executed at the beginning of most scripts. The script SET.r gives the code for obtaining the smoothed longitudinal data (Steps 1–4 of the SET process). Cart.dat.r extracts the per-cart.traits (Step 5 of the SET process). Cart.anal.r analyses the per-cart data and Cart.predict.r obtains the predictions based on the selected models (Step 6 of the SET-based analysis). Cart.joint.r performs the extra joint analysis of per-cart traits. Longi.anal.r fits several models to all the tomato data for PSA and ln(PSA) in order to establish a variance model for each and then, for the selected variance model, the number of knots for the splines describing the curved trend for each combination of Zn and AMF is varied (Stages 1–2). Longi.predict.r obtains the predictions for the different numbers of knots (Stage 3). Longi.trend.r investigates the effect of Zn and AMF on the time trend when 10 knots are used and does diagnostic checking of the residuals (Stage 4); it also fits a reduced variance model that assumes equal variances for different DAPs and zero correlation between DAPs. [file 13007_2020_577_MOESM4_ESM.zip › Longi.predict.r]

#'# Mycorrhiza inoculation in Tomato under varying soil Zn levels

#'## Add predictions and calculated growth rates from the longitudinal analysis of Area and log(Area)

#'### Set up
library(knitr)
#knitr::spin("Longi.predict.r")
library(dae)
library(asreml)
library(asremlPlus)
library(grid)
library(gridExtra)
opts_chunk$set("tidy" = FALSE, comment = NA, fig.width=10, fig.height=12, dpi=400, 
               fig.path = "figures/")
options(width=100)

#'## Load the longitudinal data
load("longiAnalyses.RData")

#'### Set asreml.options
asreml.options(fail = "soft", pxem = 1, step.size = 0.1, update.step.size = 0.1, ai.sing = TRUE)


#'## Obtain the predicted values and calculate GRs the unsmoothed predictions from the maximal model
#+ "LongiMaxPreds"
for (k in kvec)
{
  if (pwr[k] == 1)
    kanal <- "Area.1"
  else
    kanal <- "log.Area.0"
  diffs <- predictResponse(maxFixed[[kanal]]$asrtests.obj$asreml.obj, 
                           transform.power = pwr[k], 
                           times.var = "DAP",
                           wald.tab = maxFixed[[kanal]]$asrtests.obj$wald.tab)
  diffs.GR <- predictGR(diffs = diffs, times.var = "DAP", 
                        transform.power = pwr[k])
  maxFixed[[kanal]][["diffs"]] <- diffs
  maxFixed[[kanal]][["diffs.GR"]] <- diffs.GR
}

#'## STAGE 3: Choose the number of knots from the predictions for different anounts of smoothing
#+ "LongiPreds"
#Loop over responses
for (k in kvec)
{
  #Loop over numbers of knots
  for (knots in noKnots)
  {
    if (pwr[k] == 1)
      kanal <- paste("Area",knots,sep = ".")
    else
      kanal <- paste("log.Area",knots,sep = ".")
    diffs <- predictResponse(saveLongit[[kanal]]$asreml.obj, 
                             transform.power = pwr[k], 
                             times.var = "xDAP", 
                             wald.tab = saveLongit[[kanal]]$wald.tab)
    diffs.GR <- predictGR(diffs = diffs, 
                          times.var = "xDAP", times.mean = 34, 
                          transform.power = pwr[k])
    saveLongit[[kanal]][["diffs"]] <- diffs
    saveLongit[[kanal]][["diffs.GR"]] <- diffs.GR
    
  }
}

#'## Compare predictions from umsoothed and smoothed trend models
#+ LongiPredsCmp
kanal <- c("Area.1", "log.Area.0")
kresp <- c("Area", "log.Area")
titl <- c("PSA", "Backtransformed PSA")
for (k in kvec)
{
  plt <- list()
  for (knots in noKnots)
  {
    kresp.nknots <- paste(kresp[k], knots, sep = ".")
    plt[[match(knots, noKnots)]] <- plotPredictionDeviations(response.unsmth = kanal[k], 
                                                             response.smth = kresp.nknots,
                                                             power = pwr[k], 
                                                             nclasssify.vars = 3,
                                                             knots = knots, 
                                                             y.title = titl[k], 
                                                             printPlot = FALSE, 
                                                             maxFixed = maxFixed, 
                                                             saveLong = saveLongit, 
                                                             ggplotFuncs = c(vline.water, 
                                                               list(scale_y_continuous(limits = 
                                                                                         c(-25,15)))))
  }
  grid_arrange_shared_legend(plt[[1]], plt[[2]], plt[[3]], plt[[4]])
}  

titl <- c("PSA AGR", "PSA RGR")
y.scale <- c(list(scale_y_continuous(limits = c(-15,15))),
             list(scale_y_continuous(limits = c(-0.3,0.15))))
for (k in kvec)
{
  plt <- list()
  for (knots in noKnots)
  {
    kresp.nknots <- paste(kresp[k], knots, sep = ".")
    plt[[match(knots, 
               noKnots)]] <- plotPredictionDeviations(response.unsmth = kanal[k], 
                                                      response.smth = kresp.nknots,
                                                      growth.rate = TRUE, 
                                                      power = 1, nclasssify.vars = 3, 
                                                      knots = knots, 
                                                      y.title = titl[k], 
                                                      printPlot = FALSE, 
                                                      maxFixed = maxFixed, 
                                                      saveLong = saveLongit,
                                                      ggplotFuncs = c(vline.water,
                                                                      y.scale[k]))
  }
  grid_arrange_shared_legend(plt[[1]], plt[[2]], plt[[3]], plt[[4]])
}  

#'## save image
save.image("longiAnalyses.RData")
load("longiAnalyses.RData")
