# Supplementary material for: Smoothing and extraction of traits in the growth analysis of noninvasive phenotypic data
Source: Plant Methods. 2020 Mar 10;16:36. doi: 10.1186/s13007-020-00577-6 (PMC7065360; doi:10.1186/s13007-020-00577-6)
Supplement: Supplementary file 4 — Additional file 4.R scripts and data for preparing the tomato data and carrying out the reported analyses. The data is provided in the file tomato.dat.csv, but in R is also available with the growthPheno package. The script global.r provides settings, constants and functions that are used across all scripts and is executed at the beginning of most scripts. The script SET.r gives the code for obtaining the smoothed longitudinal data (Steps 1–4 of the SET process). Cart.dat.r extracts the per-cart.traits (Step 5 of the SET process). Cart.anal.r analyses the per-cart data and Cart.predict.r obtains the predictions based on the selected models (Step 6 of the SET-based analysis). Cart.joint.r performs the extra joint analysis of per-cart traits. Longi.anal.r fits several models to all the tomato data for PSA and ln(PSA) in order to establish a variance model for each and then, for the selected variance model, the number of knots for the splines describing the curved trend for each combination of Zn and AMF is varied (Stages 1–2). Longi.predict.r obtains the predictions for the different numbers of knots (Stage 3). Longi.trend.r investigates the effect of Zn and AMF on the time trend when 10 knots are used and does diagnostic checking of the residuals (Stage 4); it also fits a reduced variance model that assumes equal variances for different DAPs and zero correlation between DAPs. [file 13007_2020_577_MOESM4_ESM.zip › Longi.trend.r]

#'# Mycorrhiza inoculation in Tomato under varying soil Zn levels

#'## Longitudinal analysis of Area and log(Area) for 10 knots, followed by the calculation of the AGR and RGR

#'### Set up
library(knitr)
#knitr::spin("Longi.trend.r")
library(dae)
library(growthPheno)
library(asreml)
library(asremlPlus)
library(qqplotr)
opts_chunk$set("tidy" = FALSE, comment = NA, fig.width=10, fig.height=12, 
               fig.path =  "figures/", dpi=600, dev = "png")
options(width=100)

#'## import global settings
source("global.r") 

#'## Load the longitudinal data
load("longiAnalyses.RData")

#'## Function to fit a model to describe the effect of the AMF and Zn on the trend
fitTreatTrendModel <- function(saveLong, kresp, power, nknots, 
                               y.title = "Predicted PSA", GR.title = "AGR (kpixels / day)", 
                               save = save)
{ 
  asreml.options(fail = "soft", upsd = TRUE, pxem = 1, step.size = 0.1, ai.sing = TRUE)
  trts.facs <- "Treatments"
  
  cat("\n\n#### Analysis of Zn:AMF trends for",y.title, "with", nknots, "knots\n\n")
  
  #'### Load the fitted variance model with the chosen smoothing
  current.asrt <- asrtests(saveLong$asreml.obj, 
                           saveLong$wald.tab, 
                           saveLong$tests)
  
  #'### Test for Treatments:DAP deviations terms
  current.asrt <- testranfix(current.asrt, term = "Treatments:DAP",
                             positive.zero = TRUE)

  #'### Test for different curvatures in splines
  current.asrt <- testswapran(current.asrt, oldterms = "at(Treatments):spl(xDAP, k = 10)",
                              newterms = "at(AMF):Zn:spl(xDAP, k = 10)",
                              simpler = TRUE,
                              label = "Heterogeneous Treatment splines")
  p <- getTestPvalue(current.asrt, label = "Heterogeneous Treatment splines")
  if (p > 0.05)
  {
    current.asrt <- testswapran(current.asrt, oldterms = "at(AMF):Zn:spl(xDAP, k = 10)",
                                newterms = "AMF:Zn:spl(xDAP, k = 10)",
                                simpler = TRUE,
                                label = "Heterogeneous AMF splines")
    p <- getTestPvalue(current.asrt, label = "Heterogeneous AMF splines")
    if (p > 0.05) #Examine homogeneous splines
    {
      current.asrt <- testswapran(current.asrt, oldterms = "AMF:Zn:spl(xDAP, k = 10)",
                                  newterms = "AMF:at(Zn):spl(xDAP, k = 10)",
                                  simpler = FALSE,
                                  label = "Heterogeneous Zn splines")
      p <- getTestPvalue(current.asrt, label = "Heterogeneous Zn splines")
      if (p > 0.05)
      {
        trts.facs <- "AMF:Zn"
        #'### Swap to splines for DAP interaction with Zn and AMF
        current.asrt <- changeTerms(current.asrt, dropFixed = "Block:xDAP + Treatments*xDAP",
                                    addFixed = "(AMF * Zn)*xDAP",
                                    dropRandom = "AMF:Zn:spl(xDAP, k = 10)", 
                                    addRandom = paste("spl(xDAP, k = ",nknots,
                                                      ")/(AMF * Zn)"),
                                    label = "Change to AMF*ZN*xDAP splines")
        
        #'### Add  deviations terms
        devn.upd <- TRUE
        #  if (nknots %in% c(15))
        #    devn.upd <- FALSE
        current.asrt <- changeTerms(current.asrt, 
                                    dropRandom = "Treatment:DAP",
                                    addRandom = "(AMF*Zn):DAP",
                                    label = "Add random deviations", 
                                    update = devn.upd)
        current.asrt <- testranfix(current.asrt, term = "AMF:Zn:DAP",
                                   positive.zero = TRUE)
        p <- getTestPvalue(current.asrt, label = "AMF:Zn:DAP")
        if (!is.na(p) && p > 0.05)
        {
          current.asrt <- testranfix(current.asrt, term = "Zn:DAP",
                                     positive.zero = TRUE)
          current.asrt <- testranfix(current.asrt, term = "AMF:DAP",
                                     positive.zero = TRUE)
        }
      }
      #'### Examine AMF:Zn spline terms
      current.asrt <- testranfix(current.asrt, term = "spl(xDAP, k = 10):AMF:Zn", 
                                 positive.zero = TRUE)
      p <- getTestPvalue(current.asrt, label = "spl(xDAP, k = 10):AMF:Zn")
      if (!is.na(p) && p > 0.05)
      {
        current.asrt <- testranfix(current.asrt, term = "spl(xDAP, k = 10):Zn",
                                   positive.zero = TRUE)
        current.asrt <- testranfix(current.asrt, term = "spl(xDAP, k = 10):AMF",
                                   positive.zero = TRUE)
      }
      
      }
  }

  current.asr <- current.asrt$asreml.obj
  #'### Check for bound residual variances - if found, set to a small value (0.0001)
  current.asr <- fixBoundResidualVariances(current.asr)
  #'### Reload current fit into an asrtest object
  current.asrt <- as.asrtests(current.asr, test.summary = current.asrt$test.summary)
  
  #Output results from final analysis
  if (current.asrt$asreml.obj$converge)
    cat("\n\n  Final model converged \n\n")
  else
    cat("\n\n  Final model failed to converge \n\n")
  print(summary(current.asrt$asreml.obj)$varcomp)
  cat("\n\n  Model-testing summary \n\n")
  print(current.asrt$test.summary, right=F, omit.columns = c("AIC", "BIC"))
  cat("\n\n  Pseudo-anova table for fixed terms \n\n")
  print(current.asrt$wald.tab)
  
  #'## Do diagnostic checking
  resid.asr <- current.asrt$asreml.obj
  resid.asr <- update(resid.asr, aom = TRUE)
  res.dat <- longit.dat
  res.dat$resid <- residuals(resid.asr, type="stdCond")
  res.dat$fit <- fitted(resid.asr)
  res.dat <- res.dat[!is.na(res.dat$resid), ]
  
  #Plot residuals versus fit
  resfit.plot <- ggplot(data=res.dat,
                        aes_string(y="resid", x="fit", colour="Zn", shape="AMF")) +  
    geom_point(na.rm = TRUE) +
    geom_hline(yintercept=c(3,-3), colour = "maroon") +
    labs(x = "Fitted values", y = "Residuals", 
         title = paste("Residuals vs fitted:"), resptitles.res[kresp]) +
    #    facet_wrap( ~ DAP, ncol = 5) + 
    theme_bw()
  
  #Plot boxplots of residuals
  res.box <- ggplot(data=res.dat,aes_string(y="resid", x="DAP")) +
    geom_boxplot() + geom_hline(yintercept = 0, size = 1, colour = "blue") +
    geom_hline(yintercept=c(3,-3), colour = "maroon") + 
    labs(x = "DAP", y = "Residuals", 
         title = paste("Residuals over DAP:", resptitles.res[kresp])) +
    theme_bw()
  
  #Plot qqplot
  qplt <- ggplot(data = res.dat, mapping = aes(sample = resid)) +
    stat_qq_band(bandType = "ts") +
    stat_qq_line() +
    stat_qq_point() +
    labs(x = "Theoretical Quantiles", y = "Sample Quantiles",
         title = paste("Normal probability plot:", resptitles.res[kresp])) +
    theme(plot.title = element_text(size = 12, face = "bold")) +
    theme_bw()

  #Output the plots
  print(resfit.plot)
  print(res.box)
  print(qplt)
  
  asreml.obj <- current.asrt$asreml.obj
  diffs <- predictResponse(asreml.obj, transform.power = power, 
                           trts.facs = trts.facs, 
                           wald.tab = current.asrt$wald.tab)
  diffs.GR <- predictGR(diffs = diffs, transform.power = power,
                        times.mean = 34)
  
  
  save[[kresp]][["asreml.obj"]] <- current.asrt[["asreml.obj"]]
  save[[kresp]][["tests"]] <- current.asrt[["test.summary"]]
  save[[kresp]][["wald.tab"]] <- current.asrt$wald.tab
  save[[kresp]][["diffs"]] <- diffs
  save[[kresp]][["diffs.GR"]] <- diffs.GR
  
  #add predictions under an iid residual model
  current.asrt <- changeTerms(asrtests.obj = current.asrt, newResidual = "-(.)")
  asreml.obj <- current.asrt$asreml.obj
  diffs.iid <- predictResponse(asreml.obj, transform.power = power, 
                               trts.facs = trts.facs, 
                               wald.tab = current.asrt$wald.tab)
  save[[kresp]][["asrtests.iid"]] <- current.asrt
  save[[kresp]][["diffs.iid"]] <- diffs.iid
  save[[kresp]][["diffs.iid.GR"]] <- predictGR(diffs = diffs.iid, transform.power = power)
  
  return(save)
}

#'## Initialize for model fitting
kvec <- c(1:2)
pwr <- c(1, 0)
ypred.titles <- c("Predicted PSA", "Backtransformed predicted PSA")
GRpred.titles <- c("AGR (kpixels / day)", "RGR ( / day)")
saveLongFit <- list()
kKnots <- 10

#'## STAGE 4: Investigate the effect of Zn and AMF on the  trend over DAP for 10 knots
#+ "LongiTrend"
for (k in kvec)
{
  if (pwr[k] == 1)
    kresp <- paste("Area",kKnots,sep = ".")
  else
    kresp <- paste("log.Area",kKnots,sep = ".")
  
  saveLongFit <- fitTreatTrendModel(saveLong = saveLongit[[kresp]], 
                                    kresp = kresp, power = pwr[k], nknots = kKnots, 
                                    y.title = ypred.titles[k], GR.title = GRpred.titles[k], 
                                    save = saveLongFit)
  save.image("longiAnalysesTrend.RData")
}

#'## Record the workspace load command
load("longiAnalysesTrend.RData")
