# Supplementary material for: Smoothing and extraction of traits in the growth analysis of noninvasive phenotypic data
Source: Plant Methods. 2020 Mar 10;16:36. doi: 10.1186/s13007-020-00577-6 (PMC7065360; doi:10.1186/s13007-020-00577-6)
Supplement: Supplementary file 4 — Additional file 4.R scripts and data for preparing the tomato data and carrying out the reported analyses. The data is provided in the file tomato.dat.csv, but in R is also available with the growthPheno package. The script global.r provides settings, constants and functions that are used across all scripts and is executed at the beginning of most scripts. The script SET.r gives the code for obtaining the smoothed longitudinal data (Steps 1–4 of the SET process). Cart.dat.r extracts the per-cart.traits (Step 5 of the SET process). Cart.anal.r analyses the per-cart data and Cart.predict.r obtains the predictions based on the selected models (Step 6 of the SET-based analysis). Cart.joint.r performs the extra joint analysis of per-cart traits. Longi.anal.r fits several models to all the tomato data for PSA and ln(PSA) in order to establish a variance model for each and then, for the selected variance model, the number of knots for the splines describing the curved trend for each combination of Zn and AMF is varied (Stages 1–2). Longi.predict.r obtains the predictions for the different numbers of knots (Stage 3). Longi.trend.r investigates the effect of Zn and AMF on the time trend when 10 knots are used and does diagnostic checking of the residuals (Stage 4); it also fits a reduced variance model that assumes equal variances for different DAPs and zero correlation between DAPs. [file 13007_2020_577_MOESM4_ESM.zip › tomato.dat.csv]

	Lane	Position	DAP	Snapshot.ID.Tag	xDAP	DAP.diffs	xPosn	Block	Cart	AMF	Zn	Treatments	Weight.After	Water.Amount	Water.Loss	Area
1	6	5	17	061472	-17	NA	-8.5	1	1	-	0	-,0	3019	0	NA	9.271
2	6	5	18	061472	-16	1	-8.5	1	1	-	0	-,0	3091	76	4	9.203
3	6	5	19	061472	-15	1	-8.5	1	1	-	0	-,0	3089	30	30	11.107
4	6	5	20	061472	-14	1	-8.5	1	1	-	0	-,0	3090	34	32	13.737
5	6	5	21	061472	-13	1	-8.5	1	1	-	0	-,0	3090	35	34	17.774
6	6	5	22	061472	-12	1	-8.5	1	1	-	0	-,0	3091	17	16	21.175
7	6	5	23	061472	-11	1	-8.5	1	1	-	0	-,0	3090	24	24	25.376
8	6	5	24	061472	-10	1	-8.5	1	1	-	0	-,0	3090	2	1	31.942
9	6	5	25	061472	-9	1	-8.5	1	1	-	0	-,0	3090	32	31	40.505
10	6	5	26	061472	-8	1	-8.5	1	1	-	0	-,0	3090	32	31	51.102
11	6	5	27	061472	-7	1	-8.5	1	1	-	0	-,0	3091	19	18	61.149
12	6	5	28	061472	-6	1	-8.5	1	1	-	0	-,0	3090	28	28	76.747
13	6	5	29	061472	-5	1	-8.5	1	1	-	0	-,0	3089	33	32	88.757
14	6	5	30	061472	-4	1	-8.5	1	1	-	0	-,0	3091	37	35	98.379
15	6	5	31	061472	-3	1	-8.5	1	1	-	0	-,0	3090	12	12	105.608
16	6	5	32	061472	-2	1	-8.5	1	1	-	0	-,0	3090	35	34	119.908
17	6	5	33	061472	-1	1	-8.5	1	1	-	0	-,0	3089	35	34	130.769
18	6	5	34	061472	0	1	-8.5	1	1	-	0	-,0	3088	38	36	139.769
19	6	5	35	061472	1	1	-8.5	1	1	-	0	-,0	3089	44	41	145.061
20	6	5	36	061472	2	1	-8.5	1	1	-	0	-,0	3088	43	41	150.562
21	6	5	37	061472	3	1	-8.5	1	1	-	0	-,0	3089	42	39	152.589
22	6	5	38	061472	4	1	-8.5	1	1	-	0	-,0	3090	27	25	160.972
23	6	5	39	061472	5	1	-8.5	1	1	-	0	-,0	3047	0	43	162.581
24	6	5	40	061472	6	1	-8.5	1	1	-	0	-,0	3010	0	37	165.729
25	6	5	41	061472	7	1	-8.5	1	1	-	0	-,0	2989	0	21	170.959
26	6	5	42	061472	8	1	-8.5	1	1	-	0	-,0	3085	111	9	167.871
27	6	5	43	061472	9	1	-8.5	1	1	-	0	-,0	3090	17	11	167.321
28	6	5	44	061472	10	1	-8.5	1	1	-	0	-,0	3090	22	21	166.282
29	6	5	45	061472	11	1	-8.5	1	1	-	0	-,0	3090	20	19	160.483
30	6	5	46	061472	12	1	-8.5	1	1	-	0	-,0	3090	34	33	172.876
31	6	5	47	061472	13	1	-8.5	1	1	-	0	-,0	3090	37	36	174.61
32	6	5	48	061472	14	1	-8.5	1	1	-	0	-,0	3089	33	32	171.987
33	6	5	49	061472	15	1	-8.5	1	1	-	0	-,0	3089	34	32	172.323
34	6	5	50	061472	16	1	-8.5	1	1	-	0	-,0	3090	34	32	172.915
35	6	5	51	061472	17	1	-8.5	1	1	-	0	-,0	3089	33	32	170.879
36	6	6	17	061473	-17	NA	-7.5	1	2	+	10	+,10	3023	0	NA	7.526
37	6	6	18	061473	-16	1	-7.5	1	2	+	10	+,10	3090	67	-1	8.306
38	6	6	19	061473	-15	1	-7.5	1	2	+	10	+,10	3090	31	30	9.095
39	6	6	20	061473	-14	1	-7.5	1	2	+	10	+,10	3090	34	33	10.684
40	6	6	21	061473	-13	1	-7.5	1	2	+	10	+,10	3091	37	36	12.759
41	6	6	22	061473	-12	1	-7.5	1	2	+	10	+,10	3090	16	16	15.966
42	6	6	23	061473	-11	1	-7.5	1	2	+	10	+,10	3089	23	22	19.394
43	6	6	24	061473	-10	1	-7.5	1	2	+	10	+,10	3091	3	1	22.888
44	6	6	25	061473	-9	1	-7.5	1	2	+	10	+,10	3090	30	30	27.372
45	6	6	26	061473	-8	1	-7.5	1	2	+	10	+,10	3090	31	30	32.891
46	6	6	27	061473	-7	1	-7.5	1	2	+	10	+,10	3090	17	16	39.458
47	6	6	28	061473	-6	1	-7.5	1	2	+	10	+,10	3090	25	24	48.913
48	6	6	29	061473	-5	1	-7.5	1	2	+	10	+,10	3089	29	28	56.146
49	6	6	30	061473	-4	1	-7.5	1	2	+	10	+,10	3089	32	30	61.905
50	6	6	31	061473	-3	1	-7.5	1	2	+	10	+,10	3091	11	9	71.069
51	6	6	32	061473	-2	1	-7.5	1	2	+	10	+,10	3091	30	30	80.699
52	6	6	33	061473	-1	1	-7.5	1	2	+	10	+,10	3090	30	30	88.749
53	6	6	34	061473	0	1	-7.5	1	2	+	10	+,10	3090	34	33	97.268
54	6	6	35	061473	1	1	-7.5	1	2	+	10	+,10	3089	39	38	101.971
55	6	6	36	061473	2	1	-7.5	1	2	+	10	+,10	3088	40	38	107.204
56	6	6	37	061473	3	1	-7.5	1	2	+	10	+,10	3089	38	35	111.516
57	6	6	38	061473	4	1	-7.5	1	2	+	10	+,10	3090	24	22	116.631
58	6	6	39	061473	5	1	-7.5	1	2	+	10	+,10	3050	0	40	122.297
59	6	6	40	061473	6	1	-7.5	1	2	+	10	+,10	3016	0	34	125.931
60	6	6	41	061473	7	1	-7.5	1	2	+	10	+,10	2995	0	21	127.596
61	6	6	42	061473	8	1	-7.5	1	2	+	10	+,10	3085	106	10	126.017
62	6	6	43	061473	9	1	-7.5	1	2	+	10	+,10	3090	18	12	133.029
63	6	6	44	061473	10	1	-7.5	1	2	+	10	+,10	3089	23	22	131.679
64	6	6	45	061473	11	1	-7.5	1	2	+	10	+,10	3091	23	21	140.489
65	6	6	46	061473	12	1	-7.5	1	2	+	10	+,10	3089	36	36	141.73
66	6	6	47	061473	13	1	-7.5	1	2	+	10	+,10	3090	38	36	144.567
67	6	6	48	061473	14	1	-7.5	1	2	+	10	+,10	3089	34	33	148.536
68	6	6	49	061473	15	1	-7.5	1	2	+	10	+,10	3089	34	32	152.69
69	6	6	50	061473	16	1	-7.5	1	2	+	10	+,10	3089	33	31	155.71
70	6	6	51	061473	17	1	-7.5	1	2	+	10	+,10	3090	34	32	159.679
71	6	7	17	061474	-17	NA	-6.5	1	3	-	90	-,90	3066	0	NA	2.586
72	6	7	18	061474	-16	1	-6.5	1	3	-	90	-,90	3091	31	6	2.596
73	6	7	19	061474	-15	1	-6.5	1	3	-	90	-,90	3089	29	29	2.683
74	6	7	20	061474	-14	1	-6.5	1	3	-	90	-,90	3090	33	31	2.344
75	6	7	21	061474	-13	1	-6.5	1	3	-	90	-,90	3090	34	33	2.978
76	6	7	22	061474	-12	1	-6.5	1	3	-	90	-,90	3090	16	15	4.162
77	6	7	23	061474	-11	1	-6.5	1	3	-	90	-,90	3091	21	20	5.264
78	6	7	24	061474	-10	1	-6.5	1	3	-	90	-,90	3091	0	0	6.593
79	6	7	25	061474	-9	1	-6.5	1	3	-	90	-,90	3091	27	27	7.407
80	6	7	26	061474	-8	1	-6.5	1	3	-	90	-,90	3090	25	25	8.282
81	6	7	27	061474	-7	1	-6.5	1	3	-	90	-,90	3090	13	12	10.175
82	6	7	28	061474	-6	1	-6.5	1	3	-	90	-,90	3090	21	20	11.042
83	6	7	29	061474	-5	1	-6.5	1	3	-	90	-,90	3090	22	21	14.322
84	6	7	30	061474	-4	1	-6.5	1	3	-	90	-,90	3090	23	22	15.935
85	6	7	31	061474	-3	1	-6.5	1	3	-	90	-,90	3090	4	3	18.722
86	6	7	32	061474	-2	1	-6.5	1	3	-	90	-,90	3090	21	20	22.487
87	6	7	33	061474	-1	1	-6.5	1	3	-	90	-,90	3090	21	20	26.236
88	6	7	34	061474	0	1	-6.5	1	3	-	90	-,90	3089	23	22	29.138
89	6	7	35	061474	1	1	-6.5	1	3	-	90	-,90	3089	27	25	30.938
90	6	7	36	061474	2	1	-6.5	1	3	-	90	-,90	3090	26	24	32.148
91	6	7	37	061474	3	1	-6.5	1	3	-	90	-,90	3090	24	23	36.605
92	6	7	38	061474	4	1	-6.5	1	3	-	90	-,90	3090	11	10	43.202
93	6	7	39	061474	5	1	-6.5	1	3	-	90	-,90	3065	0	25	46.251
94	6	7	40	061474	6	1	-6.5	1	3	-	90	-,90	3041	0	24	50.097
95	6	7	41	061474	7	1	-6.5	1	3	-	90	-,90	3024	0	17	53.361
96	6	7	42	061474	8	1	-6.5	1	3	-	90	-,90	3087	82	15	54.023
97	6	7	43	061474	9	1	-6.5	1	3	-	90	-,90	3090	16	12	57.969
98	6	7	44	061474	10	1	-6.5	1	3	-	90	-,90	3090	21	20	62.965
99	6	7	45	061474	11	1	-6.5	1	3	-	90	-,90	3091	19	18	65.12
100	6	7	46	061474	12	1	-6.5	1	3	-	90	-,90	3091	30	30	68.699
101	6	7	47	061474	13	1	-6.5	1	3	-	90	-,90	3089	30	30	73.296
102	6	7	48	061474	14	1	-6.5	1	3	-	90	-,90	3090	30	28	75.308
103	6	7	49	061474	15	1	-6.5	1	3	-	90	-,90	3090	28	27	74.785
104	6	7	50	061474	16	1	-6.5	1	3	-	90	-,90	3090	27	26	74.95
105	6	7	51	061474	17	1	-6.5	1	3	-	90	-,90	3090	27	26	78.796
106	6	8	17	061475	-17	NA	-5.5	1	4	+	40	+,40	3040	0	NA	8.306
107	6	8	18	061475	-16	1	-5.5	1	4	+	40	+,40	3091	45	-6	9.134
108	6	8	19	061475	-15	1	-5.5	1	4	+	40	+,40	3090	33	33	9.794
109	6	8	20	061475	-14	1	-5.5	1	4	+	40	+,40	3090	36	35	10.967
110	6	8	21	061475	-13	1	-5.5	1	4	+	40	+,40	3090	38	37	12.588
111	6	8	22	061475	-12	1	-5.5	1	4	+	40	+,40	3090	18	17	14.864
112	6	8	23	061475	-11	1	-5.5	1	4	+	40	+,40	3090	24	23	17.238
113	6	8	24	061475	-10	1	-5.5	1	4	+	40	+,40	3090	3	2	20.437
114	6	8	25	061475	-9	1	-5.5	1	4	+	40	+,40	3089	31	30	23.532
115	6	8	26	061475	-8	1	-5.5	1	4	+	40	+,40	3089	31	29	27.003
116	6	8	27	061475	-7	1	-5.5	1	4	+	40	+,40	3090	17	15	30.734
117	6	8	28	061475	-6	1	-5.5	1	4	+	40	+,40	3090	26	25	36.003
118	6	8	29	061475	-5	1	-5.5	1	4	+	40	+,40	3090	28	27	41.701
119	6	8	30	061475	-4	1	-5.5	1	4	+	40	+,40	3090	30	29	46.69
120	6	8	31	061475	-3	1	-5.5	1	4	+	40	+,40	3091	9	8	51.76
121	6	8	32	061475	-2	1	-5.5	1	4	+	40	+,40	3090	27	27	59.473
122	6	8	33	061475	-1	1	-5.5	1	4	+	40	+,40	3090	28	27	66.164
123	6	8	34	061475	0	1	-5.5	1	4	+	40	+,40	3090	31	30	72.389
124	6	8	35	061475	1	1	-5.5	1	4	+	40	+,40	3089	36	35	77.451
125	6	8	36	061475	2	1	-5.5	1	4	+	40	+,40	3089	37	35	81.877
126	6	8	37	061475	3	1	-5.5	1	4	+	40	+,40	3089	34	32	86.922
127	6	8	38	061475	4	1	-5.5	1	4	+	40	+,40	3090	21	19	94.036
128	6	8	39	061475	5	1	-5.5	1	4	+	40	+,40	3053	0	37	98.787
129	6	8	40	061475	6	1	-5.5	1	4	+	40	+,40	3022	0	31	101.876
130	6	8	41	061475	7	1	-5.5	1	4	+	40	+,40	3003	0	19	103.198
131	6	8	42	061475	8	1	-5.5	1	4	+	40	+,40	3086	100	12	102.457
132	6	8	43	061475	9	1	-5.5	1	4	+	40	+,40	3091	18	13	108.258
133	6	8	44	061475	10	1	-5.5	1	4	+	40	+,40	3089	23	23	111.331
134	6	8	45	061475	11	1	-5.5	1	4	+	40	+,40	3090	24	22	114.352
135	6	8	46	061475	12	1	-5.5	1	4	+	40	+,40	3090	38	37	117.344
136	6	8	47	061475	13	1	-5.5	1	4	+	40	+,40	3090	37	36	118.321
137	6	8	48	061475	14	1	-5.5	1	4	+	40	+,40	3090	34	33	118.842
138	6	8	49	061475	15	1	-5.5	1	4	+	40	+,40	3090	33	32	122.994
139	6	8	50	061475	16	1	-5.5	1	4	+	40	+,40	3090	32	31	127.557
140	6	8	51	061475	17	1	-5.5	1	4	+	40	+,40	3089	32	31	131.325
141	6	9	17	061476	-17	NA	-4.5	1	5	+	90	+,90	3012	0	NA	4.493
142	6	9	18	061476	-16	1	-4.5	1	5	+	90	+,90	3090	68	-11	4.936
143	6	9	19	061476	-15	1	-4.5	1	5	+	90	+,90	3090	32	31	5.429
144	6	9	20	061476	-14	1	-4.5	1	5	+	90	+,90	3090	36	35	6.02
145	6	9	21	061476	-13	1	-4.5	1	5	+	90	+,90	3090	37	36	7.444
146	6	9	22	061476	-12	1	-4.5	1	5	+	90	+,90	3090	17	16	8.823
147	6	9	23	061476	-11	1	-4.5	1	5	+	90	+,90	3090	23	22	11.348
148	6	9	24	061476	-10	1	-4.5	1	5	+	90	+,90	3091	2	1	13.891
149	6	9	25	061476	-9	1	-4.5	1	5	+	90	+,90	3090	30	30	17.871
150	6	9	26	061476	-8	1	-4.5	1	5	+	90	+,90	3090	29	28	22.244
151	6	9	27	061476	-7	1	-4.5	1	5	+	90	+,90	3090	15	14	27.778
152	6	9	28	061476	-6	1	-4.5	1	5	+	90	+,90	3090	25	24	34.056
153	6	9	29	061476	-5	1	-4.5	1	5	+	90	+,90	3089	26	25	39.545
154	6	9	30	061476	-4	1	-4.5	1	5	+	90	+,90	3090	29	27	45.458
155	6	9	31	061476	-3	1	-4.5	1	5	+	90	+,90	3090	8	7	50.447
156	6	9	32	061476	-2	1	-4.5	1	5	+	90	+,90	3089	27	26	55.937
157	6	9	33	061476	-1	1	-4.5	1	5	+	90	+,90	3090	28	26	61.613
158	6	9	34	061476	0	1	-4.5	1	5	+	90	+,90	3089	30	29	68.975
159	6	9	35	061476	1	1	-4.5	1	5	+	90	+,90	3089	36	34	74.921
160	6	9	36	061476	2	1	-4.5	1	5	+	90	+,90	3090	36	34	79.844
161	6	9	37	061476	3	1	-4.5	1	5	+	90	+,90	3090	33	32	82.851
162	6	9	38	061476	4	1	-4.5	1	5	+	90	+,90	3090	21	20	89.102
163	6	9	39	061476	5	1	-4.5	1	5	+	90	+,90	3053	0	37	93.503
164	6	9	40	061476	6	1	-4.5	1	5	+	90	+,90	3022	0	31	98.099
165	6	9	41	061476	7	1	-4.5	1	5	+	90	+,90	3001	0	21	100.171
166	6	9	42	061476	8	1	-4.5	1	5	+	90	+,90	3085	105	15	100.299
167	6	9	43	061476	9	1	-4.5	1	5	+	90	+,90	3090	19	13	106.046
168	6	9	44	061476	10	1	-4.5	1	5	+	90	+,90	3090	25	24	109.818
169	6	9	45	061476	11	1	-4.5	1	5	+	90	+,90	3090	24	23	113.296
170	6	9	46	061476	12	1	-4.5	1	5	+	90	+,90	3090	39	38	114.705
171	6	9	47	061476	13	1	-4.5	1	5	+	90	+,90	3089	38	37	116.843
172	6	9	48	061476	14	1	-4.5	1	5	+	90	+,90	3089	36	34	118.596
173	6	9	49	061476	15	1	-4.5	1	5	+	90	+,90	3090	35	33	121.589
174	6	9	50	061476	16	1	-4.5	1	5	+	90	+,90	3089	33	32	125.111
175	6	9	51	061476	17	1	-4.5	1	5	+	90	+,90	3089	33	31	127.32
176	6	10	17	061477	-17	NA	-3.5	1	6	-	40	-,40	3023	0	NA	4.503
177	6	10	18	061477	-16	1	-3.5	1	6	-	40	-,40	3091	61	-7	4.627
178	6	10	19	061477	-15	1	-3.5	1	6	-	40	-,40	3090	30	30	5.964
179	6	10	20	061477	-14	1	-3.5	1	6	-	40	-,40	3091	36	35	7.325
180	6	10	21	061477	-13	1	-3.5	1	6	-	40	-,40	3090	36	36	9.028
181	6	10	22	061477	-12	1	-3.5	1	6	-	40	-,40	3091	18	17	11.858
182	6	10	23	061477	-11	1	-3.5	1	6	-	40	-,40	3090	23	23	14.341
183	6	10	24	061477	-10	1	-3.5	1	6	-	40	-,40	3091	3	2	17.75
184	6	10	25	061477	-9	1	-3.5	1	6	-	40	-,40	3090	31	31	21.91
185	6	10	26	061477	-8	1	-3.5	1	6	-	40	-,40	3089	31	30	27.399
186	6	10	27	061477	-7	1	-3.5	1	6	-	40	-,40	3090	18	16	31.799
187	6	10	28	061477	-6	1	-3.5	1	6	-	40	-,40	3090	27	26	43.529
188	6	10	29	061477	-5	1	-3.5	1	6	-	40	-,40	3089	28	27	51.127
189	6	10	30	061477	-4	1	-3.5	1	6	-	40	-,40	3090	32	30	60.04
190	6	10	31	061477	-3	1	-3.5	1	6	-	40	-,40	3090	11	10	69.924
191	6	10	32	061477	-2	1	-3.5	1	6	-	40	-,40	3090	31	30	82.682
192	6	10	33	061477	-1	1	-3.5	1	6	-	40	-,40	3089	32	31	90.445
193	6	10	34	061477	0	1	-3.5	1	6	-	40	-,40	3090	36	34	99.559
194	6	10	35	061477	1	1	-3.5	1	6	-	40	-,40	3089	41	40	106.356
195	6	10	36	061477	2	1	-3.5	1	6	-	40	-,40	3089	43	41	114.42
196	6	10	37	061477	3	1	-3.5	1	6	-	40	-,40	3089	40	38	118.772
197	6	10	38	061477	4	1	-3.5	1	6	-	40	-,40	3089	27	25	126.493
198	6	10	39	061477	5	1	-3.5	1	6	-	40	-,40	3044	0	45	132.123
199	6	10	40	061477	6	1	-3.5	1	6	-	40	-,40	3006	0	38	136.978
200	6	10	41	061477	7	1	-3.5	1	6	-	40	-,40	2986	0	20	139.112
201	6	10	42	061477	8	1	-3.5	1	6	-	40	-,40	3085	113	8	136.846
202	6	10	43	061477	9	1	-3.5	1	6	-	40	-,40	3090	17	11	142.737
203	6	10	44	061477	10	1	-3.5	1	6	-	40	-,40	3090	24	23	149.881
204	6	10	45	061477	11	1	-3.5	1	6	-	40	-,40	3090	24	23	154.043
205	6	10	46	061477	12	1	-3.5	1	6	-	40	-,40	3089	40	39	162.603
206	6	10	47	061477	13	1	-3.5	1	6	-	40	-,40	3089	42	40	165.985
207	6	10	48	061477	14	1	-3.5	1	6	-	40	-,40	3089	39	37	169.525
208	6	10	49	061477	15	1	-3.5	1	6	-	40	-,40	3089	37	35	175.026
209	6	10	50	061477	16	1	-3.5	1	6	-	40	-,40	3089	36	34	180.114
210	6	10	51	061477	17	1	-3.5	1	6	-	40	-,40	3088	37	35	185.505
211	6	11	17	061478	-17	NA	-2.5	1	7	+	0	+,0	3026	0	NA	12.671
212	6	11	18	061478	-16	1	-2.5	1	7	+	0	+,0	3090	53	-12	13.697
213	6	11	19	061478	-15	1	-2.5	1	7	+	0	+,0	3090	33	32	15.958
214	6	11	20	061478	-14	1	-2.5	1	7	+	0	+,0	3090	38	37	19.149
215	6	11	21	061478	-13	1	-2.5	1	7	+	0	+,0	3090	40	39	22.914
216	6	11	22	061478	-12	1	-2.5	1	7	+	0	+,0	3090	19	18	28.746
217	6	11	23	061478	-11	1	-2.5	1	7	+	0	+,0	3090	27	26	32.391
218	6	11	24	061478	-10	1	-2.5	1	7	+	0	+,0	3091	4	3	38.883
219	6	11	25	061478	-9	1	-2.5	1	7	+	0	+,0	3090	35	35	45.493
220	6	11	26	061478	-8	1	-2.5	1	7	+	0	+,0	3090	36	35	52.146
221	6	11	27	061478	-7	1	-2.5	1	7	+	0	+,0	3090	19	18	59.055
222	6	11	28	061478	-6	1	-2.5	1	7	+	0	+,0	3090	31	30	68.143
223	6	11	29	061478	-5	1	-2.5	1	7	+	0	+,0	3089	33	32	76.141
224	6	11	30	061478	-4	1	-2.5	1	7	+	0	+,0	3090	37	35	81.832
225	6	11	31	061478	-3	1	-2.5	1	7	+	0	+,0	3091	13	12	89.569
226	6	11	32	061478	-2	1	-2.5	1	7	+	0	+,0	3089	34	34	97.704
227	6	11	33	061478	-1	1	-2.5	1	7	+	0	+,0	3090	35	33	102.714
228	6	11	34	061478	0	1	-2.5	1	7	+	0	+,0	3088	36	35	108.648
229	6	11	35	061478	1	1	-2.5	1	7	+	0	+,0	3089	42	39	112.774
230	6	11	36	061478	2	1	-2.5	1	7	+	0	+,0	3088	41	39	116.973
231	6	11	37	061478	3	1	-2.5	1	7	+	0	+,0	3089	40	37	121.329
232	6	11	38	061478	4	1	-2.5	1	7	+	0	+,0	3089	25	23	127.576
233	6	11	39	061478	5	1	-2.5	1	7	+	0	+,0	3048	0	41	129.248
234	6	11	40	061478	6	1	-2.5	1	7	+	0	+,0	3014	0	34	129.704
235	6	11	41	061478	7	1	-2.5	1	7	+	0	+,0	2993	0	21	130.21
236	6	11	42	061478	8	1	-2.5	1	7	+	0	+,0	3085	109	11	128.937
237	6	11	43	061478	9	1	-2.5	1	7	+	0	+,0	3090	18	12	134.621
238	6	11	44	061478	10	1	-2.5	1	7	+	0	+,0	3090	23	22	136.028
239	6	11	45	061478	11	1	-2.5	1	7	+	0	+,0	3090	22	21	124.105
240	6	11	46	061478	12	1	-2.5	1	7	+	0	+,0	3090	35	34	128.906
241	6	11	47	061478	13	1	-2.5	1	7	+	0	+,0	3089	37	36	134.316
242	6	11	48	061478	14	1	-2.5	1	7	+	0	+,0	3090	35	33	136.368
243	6	11	49	061478	15	1	-2.5	1	7	+	0	+,0	3089	33	32	138.539
244	6	11	50	061478	16	1	-2.5	1	7	+	0	+,0	3089	33	31	140.721
245	6	11	51	061478	17	1	-2.5	1	7	+	0	+,0	3089	35	33	144.835
246	6	12	17	061479	-17	NA	-1.5	1	8	-	10	-,10	3032	0	NA	7.314
247	6	12	18	061479	-16	1	-1.5	1	8	-	10	-,10	3090	50	-9	8.539
248	6	12	19	061479	-15	1	-1.5	1	8	-	10	-,10	3090	34	33	9.674
249	6	12	20	061479	-14	1	-1.5	1	8	-	10	-,10	3090	37	36	11.475
250	6	12	21	061479	-13	1	-1.5	1	8	-	10	-,10	3090	39	38	14.053
251	6	12	22	061479	-12	1	-1.5	1	8	-	10	-,10	3090	18	17	17.072
252	6	12	23	061479	-11	1	-1.5	1	8	-	10	-,10	3089	25	24	21.245
253	6	12	24	061479	-10	1	-1.5	1	8	-	10	-,10	3091	4	2	26.165
254	6	12	25	061479	-9	1	-1.5	1	8	-	10	-,10	3090	33	33	34.888
255	6	12	26	061479	-8	1	-1.5	1	8	-	10	-,10	3089	35	34	42.115
256	6	12	27	061479	-7	1	-1.5	1	8	-	10	-,10	3090	19	17	51.227
257	6	12	28	061479	-6	1	-1.5	1	8	-	10	-,10	3090	30	29	62.472
258	6	12	29	061479	-5	1	-1.5	1	8	-	10	-,10	3089	32	31	69.646
259	6	12	30	061479	-4	1	-1.5	1	8	-	10	-,10	3090	35	33	79.503
260	6	12	31	061479	-3	1	-1.5	1	8	-	10	-,10	3090	13	12	85.787
261	6	12	32	061479	-2	1	-1.5	1	8	-	10	-,10	3089	34	33	96.376
262	6	12	33	061479	-1	1	-1.5	1	8	-	10	-,10	3090	36	34	104.684
263	6	12	34	061479	0	1	-1.5	1	8	-	10	-,10	3089	38	37	112.948
264	6	12	35	061479	1	1	-1.5	1	8	-	10	-,10	3089	43	41	120.549
265	6	12	36	061479	2	1	-1.5	1	8	-	10	-,10	3089	43	41	124.238
266	6	12	37	061479	3	1	-1.5	1	8	-	10	-,10	3090	41	39	128.442
267	6	12	38	061479	4	1	-1.5	1	8	-	10	-,10	3091	27	26	138.337
268	6	12	39	061479	5	1	-1.5	1	8	-	10	-,10	3045	0	46	141.146
269	6	12	40	061479	6	1	-1.5	1	8	-	10	-,10	3007	0	38	145.767
270	6	12	41	061479	7	1	-1.5	1	8	-	10	-,10	2986	0	21	148.385
271	6	12	42	061479	8	1	-1.5	1	8	-	10	-,10	3085	114	9	145.822
272	6	12	43	061479	9	1	-1.5	1	8	-	10	-,10	3089	17	11	152.923
273	6	12	44	061479	10	1	-1.5	1	8	-	10	-,10	3090	24	22	140.024
274	6	12	45	061479	11	1	-1.5	1	8	-	10	-,10	3090	18	17	116.501
275	6	12	46	061479	12	1	-1.5	1	8	-	10	-,10	3090	35	34	107.815
276	6	12	47	061479	13	1	-1.5	1	8	-	10	-,10	3089	35	34	107.451
277	6	12	48	061479	14	1	-1.5	1	8	-	10	-,10	3089	33	31	108.251
278	6	12	49	061479	15	1	-1.5	1	8	-	10	-,10	3089	33	31	110.551
279	6	12	50	061479	16	1	-1.5	1	8	-	10	-,10	3089	32	30	112.727
280	6	12	51	061479	17	1	-1.5	1	8	-	10	-,10	3089	33	31	113.485
281	6	15	17	061480	-17	NA	1.5	2	1	+	0	+,0	3042	0	NA	7.985
282	6	15	18	061480	-16	1	1.5	2	1	+	0	+,0	3090	37	-12	8.297
283	6	15	19	061480	-15	1	1.5	2	1	+	0	+,0	3090	34	33	7.91
284	6	15	20	061480	-14	1	1.5	2	1	+	0	+,0	3090	38	37	9.779
285	6	15	21	061480	-13	1	1.5	2	1	+	0	+,0	3091	39	38	12.136
286	6	15	22	061480	-12	1	1.5	2	1	+	0	+,0	3090	18	18	14.713
287	6	15	23	061480	-11	1	1.5	2	1	+	0	+,0	3091	26	25	18.66
288	6	15	24	061480	-10	1	1.5	2	1	+	0	+,0	3090	2	2	22.73
289	6	15	25	061480	-9	1	1.5	2	1	+	0	+,0	3089	31	30	25.716
290	6	15	26	061480	-8	1	1.5	2	1	+	0	+,0	3089	33	31	30.04
291	6	15	27	061480	-7	1	1.5	2	1	+	0	+,0	3089	17	15	35.256
292	6	15	28	061480	-6	1	1.5	2	1	+	0	+,0	3089	29	27	41.732
293	6	15	29	061480	-5	1	1.5	2	1	+	0	+,0	3089	29	27	47.276
294	6	15	30	061480	-4	1	1.5	2	1	+	0	+,0	3090	32	30	53.209
295	6	15	31	061480	-3	1	1.5	2	1	+	0	+,0	3091	11	10	59.323
296	6	15	32	061480	-2	1	1.5	2	1	+	0	+,0	3090	30	30	67.817
297	6	15	33	061480	-1	1	1.5	2	1	+	0	+,0	3090	31	30	74.793
298	6	15	34	061480	0	1	1.5	2	1	+	0	+,0	3089	33	32	81.586
299	6	15	35	061480	1	1	1.5	2	1	+	0	+,0	3089	39	37	86.378
300	6	15	36	061480	2	1	1.5	2	1	+	0	+,0	3089	40	38	90.625
301	6	15	37	061480	3	1	1.5	2	1	+	0	+,0	3090	37	35	94.161
302	6	15	38	061480	4	1	1.5	2	1	+	0	+,0	3089	23	22	99.489
303	6	15	39	061480	5	1	1.5	2	1	+	0	+,0	3049	0	40	102.642
304	6	15	40	061480	6	1	1.5	2	1	+	0	+,0	3019	0	30	105.479
305	6	15	41	061480	7	1	1.5	2	1	+	0	+,0	3000	0	19	107.506
306	6	15	42	061480	8	1	1.5	2	1	+	0	+,0	3086	102	11	106.633
307	6	15	43	061480	9	1	1.5	2	1	+	0	+,0	3091	18	13	111.641
308	6	15	44	061480	10	1	1.5	2	1	+	0	+,0	3090	23	23	116.421
309	6	15	45	061480	11	1	1.5	2	1	+	0	+,0	3090	24	23	120.892
310	6	15	46	061480	12	1	1.5	2	1	+	0	+,0	3090	39	38	127.308
311	6	15	47	061480	13	1	1.5	2	1	+	0	+,0	3090	39	38	131.716
312	6	15	48	061480	14	1	1.5	2	1	+	0	+,0	3088	35	34	135.275
313	6	15	49	061480	15	1	1.5	2	1	+	0	+,0	3089	36	33	138.9
314	6	15	50	061480	16	1	1.5	2	1	+	0	+,0	3089	34	32	143.197
315	6	15	51	061480	17	1	1.5	2	1	+	0	+,0	3090	35	33	148.247
316	6	16	17	061481	-17	NA	2.5	2	2	+	40	+,40	3012	0	NA	3.389
317	6	16	18	061481	-16	1	2.5	2	2	+	40	+,40	3090	71	-8	3.796
318	6	16	19	061481	-15	1	2.5	2	2	+	40	+,40	3090	33	32	4.749
319	6	16	20	061481	-14	1	2.5	2	2	+	40	+,40	3091	38	37	6.2
320	6	16	21	061481	-13	1	2.5	2	2	+	40	+,40	3090	38	38	7.897
321	6	16	22	061481	-12	1	2.5	2	2	+	40	+,40	3089	19	18	10.838
322	6	16	23	061481	-11	1	2.5	2	2	+	40	+,40	3090	27	25	12.907
323	6	16	24	061481	-10	1	2.5	2	2	+	40	+,40	3091	3	2	16.233
324	6	16	25	061481	-9	1	2.5	2	2	+	40	+,40	3090	32	32	19.778
325	6	16	26	061481	-8	1	2.5	2	2	+	40	+,40	3090	34	33	23.873
326	6	16	27	061481	-7	1	2.5	2	2	+	40	+,40	3091	16	15	28.302
327	6	16	28	061481	-6	1	2.5	2	2	+	40	+,40	3090	28	28	33.936
328	6	16	29	061481	-5	1	2.5	2	2	+	40	+,40	3090	28	27	40.133
329	6	16	30	061481	-4	1	2.5	2	2	+	40	+,40	3090	29	28	45.523
330	6	16	31	061481	-3	1	2.5	2	2	+	40	+,40	3091	10	9	50.247
331	6	16	32	061481	-2	1	2.5	2	2	+	40	+,40	3090	30	30	59.198
332	6	16	33	061481	-1	1	2.5	2	2	+	40	+,40	3091	31	30	67.729
333	6	16	34	061481	0	1	2.5	2	2	+	40	+,40	3090	32	32	72.772
334	6	16	35	061481	1	1	2.5	2	2	+	40	+,40	3089	37	36	78.898
335	6	16	36	061481	2	1	2.5	2	2	+	40	+,40	3089	39	37	84.92
336	6	16	37	061481	3	1	2.5	2	2	+	40	+,40	3090	35	33	89.77
337	6	16	38	061481	4	1	2.5	2	2	+	40	+,40	3090	23	22	97.097
338	6	16	39	061481	5	1	2.5	2	2	+	40	+,40	3051	0	39	102.741
339	6	16	40	061481	6	1	2.5	2	2	+	40	+,40	3019	0	32	105.921
340	6	16	41	061481	7	1	2.5	2	2	+	40	+,40	2999	0	20	106.873
341	6	16	42	061481	8	1	2.5	2	2	+	40	+,40	3086	106	14	107.158
342	6	16	43	061481	9	1	2.5	2	2	+	40	+,40	3089	18	13	113.849
343	6	16	44	061481	10	1	2.5	2	2	+	40	+,40	3090	25	23	118.571
344	6	16	45	061481	11	1	2.5	2	2	+	40	+,40	3090	25	24	119.787
345	6	16	46	061481	12	1	2.5	2	2	+	40	+,40	3089	39	38	123.533
346	6	16	47	061481	13	1	2.5	2	2	+	40	+,40	3090	40	38	126.303
347	6	16	48	061481	14	1	2.5	2	2	+	40	+,40	3090	35	34	128.554
348	6	16	49	061481	15	1	2.5	2	2	+	40	+,40	3089	34	33	131.569
349	6	16	50	061481	16	1	2.5	2	2	+	40	+,40	3089	32	30	132.506
350	6	16	51	061481	17	1	2.5	2	2	+	40	+,40	3089	33	31	132.784
351	6	17	17	061482	-17	NA	3.5	2	3	-	90	-,90	3030	0	NA	1.757
352	6	17	18	061482	-16	1	3.5	2	3	-	90	-,90	3091	50	-11	2.063
353	6	17	19	061482	-15	1	3.5	2	3	-	90	-,90	3090	31	31	2.463
354	6	17	20	061482	-14	1	3.5	2	3	-	90	-,90	3090	36	35	3.215
355	6	17	21	061482	-13	1	3.5	2	3	-	90	-,90	3091	36	35	3.911
356	6	17	22	061482	-12	1	3.5	2	3	-	90	-,90	3091	18	18	4.677
357	6	17	23	061482	-11	1	3.5	2	3	-	90	-,90	3090	23	23	4.97
358	6	17	24	061482	-10	1	3.5	2	3	-	90	-,90	3091	1	0	6.122
359	6	17	25	061482	-9	1	3.5	2	3	-	90	-,90	3090	29	29	6.977
360	6	17	26	061482	-8	1	3.5	2	3	-	90	-,90	3090	29	28	7.351
361	6	17	27	061482	-7	1	3.5	2	3	-	90	-,90	3090	14	13	8.325
362	6	17	28	061482	-6	1	3.5	2	3	-	90	-,90	3090	24	23	8.923
363	6	17	29	061482	-5	1	3.5	2	3	-	90	-,90	3090	23	22	10.691
364	6	17	30	061482	-4	1	3.5	2	3	-	90	-,90	3090	23	22	11.528
365	6	17	31	061482	-3	1	3.5	2	3	-	90	-,90	3090	5	4	12.636
366	6	17	32	061482	-2	1	3.5	2	3	-	90	-,90	3090	22	21	14.806
367	6	17	33	061482	-1	1	3.5	2	3	-	90	-,90	3089	21	20	17.441
368	6	17	34	061482	0	1	3.5	2	3	-	90	-,90	3090	24	22	19.753
369	6	17	35	061482	1	1	3.5	2	3	-	90	-,90	3090	27	26	22.129
370	6	17	36	061482	2	1	3.5	2	3	-	90	-,90	3089	26	25	24.427
371	6	17	37	061482	3	1	3.5	2	3	-	90	-,90	3089	25	23	27.511
372	6	17	38	061482	4	1	3.5	2	3	-	90	-,90	3091	13	11	31.546
373	6	17	39	061482	5	1	3.5	2	3	-	90	-,90	3065	0	26	33.43
374	6	17	40	061482	6	1	3.5	2	3	-	90	-,90	3040	0	25	29.865
375	6	17	41	061482	7	1	3.5	2	3	-	90	-,90	3023	0	17	33.261
376	6	17	42	061482	8	1	3.5	2	3	-	90	-,90	3086	81	13	37.861
377	6	17	43	061482	9	1	3.5	2	3	-	90	-,90	3090	16	11	40.494
378	6	17	44	061482	10	1	3.5	2	3	-	90	-,90	3090	18	17	45.606
379	6	17	45	061482	11	1	3.5	2	3	-	90	-,90	3091	17	16	48.927
380	6	17	46	061482	12	1	3.5	2	3	-	90	-,90	3090	28	28	52.556
381	6	17	47	061482	13	1	3.5	2	3	-	90	-,90	3089	29	28	55.466
382	6	17	48	061482	14	1	3.5	2	3	-	90	-,90	3090	28	26	58.585
383	6	17	49	061482	15	1	3.5	2	3	-	90	-,90	3089	27	26	61.937
384	6	17	50	061482	16	1	3.5	2	3	-	90	-,90	3090	27	25	67.293
385	6	17	51	061482	17	1	3.5	2	3	-	90	-,90	3090	27	26	71.249
386	6	18	17	061483	-17	NA	4.5	2	4	+	90	+,90	3010	0	NA	4.043
387	6	18	18	061483	-16	1	4.5	2	4	+	90	+,90	3090	68	-13	4.909
388	6	18	19	061483	-15	1	4.5	2	4	+	90	+,90	3090	30	29	5.466
389	6	18	20	061483	-14	1	4.5	2	4	+	90	+,90	3090	36	35	6.665
390	6	18	21	061483	-13	1	4.5	2	4	+	90	+,90	3091	38	37	8.285
391	6	18	22	061483	-12	1	4.5	2	4	+	90	+,90	3090	17	17	11.255
392	6	18	23	061483	-11	1	4.5	2	4	+	90	+,90	3090	25	24	13.532
393	6	18	24	061483	-10	1	4.5	2	4	+	90	+,90	3090	2	1	16.278
394	6	18	25	061483	-9	1	4.5	2	4	+	90	+,90	3089	30	29	18.565
395	6	18	26	061483	-8	1	4.5	2	4	+	90	+,90	3089	31	29	23.347
396	6	18	27	061483	-7	1	4.5	2	4	+	90	+,90	3090	17	15	27.406
397	6	18	28	061483	-6	1	4.5	2	4	+	90	+,90	3089	26	25	32.842
398	6	18	29	061483	-5	1	4.5	2	4	+	90	+,90	3091	26	24	37.659
399	6	18	30	061483	-4	1	4.5	2	4	+	90	+,90	3090	26	26	42.798
400	6	18	31	061483	-3	1	4.5	2	4	+	90	+,90	3090	8	7	48.589
401	6	18	32	061483	-2	1	4.5	2	4	+	90	+,90	3090	26	25	55.07
402	6	18	33	061483	-1	1	4.5	2	4	+	90	+,90	3090	27	26	60.252
403	6	18	34	061483	0	1	4.5	2	4	+	90	+,90	3090	29	28	65.674
404	6	18	35	061483	1	1	4.5	2	4	+	90	+,90	3089	34	33	70.344
405	6	18	36	061483	2	1	4.5	2	4	+	90	+,90	3090	36	34	74.657
406	6	18	37	061483	3	1	4.5	2	4	+	90	+,90	3089	33	32	79.543
407	6	18	38	061483	4	1	4.5	2	4	+	90	+,90	3090	21	19	87.25
408	6	18	39	061483	5	1	4.5	2	4	+	90	+,90	3053	0	37	91.13
409	6	18	40	061483	6	1	4.5	2	4	+	90	+,90	3021	0	32	95.848
410	6	18	41	061483	7	1	4.5	2	4	+	90	+,90	3000	0	21	98.408
411	6	18	42	061483	8	1	4.5	2	4	+	90	+,90	3085	106	15	97.607
412	6	18	43	061483	9	1	4.5	2	4	+	90	+,90	3090	19	13	97.387
413	6	18	44	061483	10	1	4.5	2	4	+	90	+,90	3089	24	23	103.435
414	6	18	45	061483	11	1	4.5	2	4	+	90	+,90	3090	25	23	109.464
415	6	18	46	061483	12	1	4.5	2	4	+	90	+,90	3090	38	37	110.592
416	6	18	47	061483	13	1	4.5	2	4	+	90	+,90	3089	38	37	113.628
417	6	18	48	061483	14	1	4.5	2	4	+	90	+,90	3089	36	34	116.295
418	6	18	49	061483	15	1	4.5	2	4	+	90	+,90	3090	35	33	120.493
419	6	18	50	061483	16	1	4.5	2	4	+	90	+,90	3089	33	32	124.818
420	6	18	51	061483	17	1	4.5	2	4	+	90	+,90	3089	33	31	127.491
421	6	19	17	061484	-17	NA	5.5	2	5	-	40	-,40	3029	0	NA	7.046
422	6	19	18	061484	-16	1	5.5	2	5	-	40	-,40	3091	46	-16	7.266
423	6	19	19	061484	-15	1	5.5	2	5	-	40	-,40	3090	32	32	8.008
424	6	19	20	061484	-14	1	5.5	2	5	-	40	-,40	3090	38	37	9.07
425	6	19	21	061484	-13	1	5.5	2	5	-	40	-,40	3090	39	38	11.027
426	6	19	22	061484	-12	1	5.5	2	5	-	40	-,40	3090	19	18	13.481
427	6	19	23	061484	-11	1	5.5	2	5	-	40	-,40	3090	27	26	16.526
428	6	19	24	061484	-10	1	5.5	2	5	-	40	-,40	3091	3	2	21.077
429	6	19	25	061484	-9	1	5.5	2	5	-	40	-,40	3090	32	32	27.09
430	6	19	26	061484	-8	1	5.5	2	5	-	40	-,40	3090	34	33	33.98
431	6	19	27	061484	-7	1	5.5	2	5	-	40	-,40	3090	18	17	42.504
432	6	19	28	061484	-6	1	5.5	2	5	-	40	-,40	3090	30	29	50.18
433	6	19	29	061484	-5	1	5.5	2	5	-	40	-,40	3089	29	28	57.427
434	6	19	30	061484	-4	1	5.5	2	5	-	40	-,40	3090	32	30	62.723
435	6	19	31	061484	-3	1	5.5	2	5	-	40	-,40	3090	12	11	73.103
436	6	19	32	061484	-2	1	5.5	2	5	-	40	-,40	3089	31	30	79.839
437	6	19	33	061484	-1	1	5.5	2	5	-	40	-,40	3090	32	30	87.761
438	6	19	34	061484	0	1	5.5	2	5	-	40	-,40	3090	35	34	92.621
439	6	19	35	061484	1	1	5.5	2	5	-	40	-,40	3089	38	37	96.834
440	6	19	36	061484	2	1	5.5	2	5	-	40	-,40	3089	40	38	101.028
441	6	19	37	061484	3	1	5.5	2	5	-	40	-,40	3089	37	35	102.459
442	6	19	38	061484	4	1	5.5	2	5	-	40	-,40	3090	23	21	111.57
443	6	19	39	061484	5	1	5.5	2	5	-	40	-,40	3050	0	40	115.618
444	6	19	40	061484	6	1	5.5	2	5	-	40	-,40	3017	0	33	118.985
445	6	19	41	061484	7	1	5.5	2	5	-	40	-,40	2997	0	20	121.416
446	6	19	42	061484	8	1	5.5	2	5	-	40	-,40	3086	108	14	121.299
447	6	19	43	061484	9	1	5.5	2	5	-	40	-,40	3090	20	15	126.677
448	6	19	44	061484	10	1	5.5	2	5	-	40	-,40	3090	24	23	130.925
449	6	19	45	061484	11	1	5.5	2	5	-	40	-,40	3090	23	22	135.185
450	6	19	46	061484	12	1	5.5	2	5	-	40	-,40	3090	38	37	132.661
451	6	19	47	061484	13	1	5.5	2	5	-	40	-,40	3089	37	36	131.399
452	6	19	48	061484	14	1	5.5	2	5	-	40	-,40	3089	34	32	131.971
453	6	19	49	061484	15	1	5.5	2	5	-	40	-,40	3090	34	32	133.132
454	6	19	50	061484	16	1	5.5	2	5	-	40	-,40	3089	31	30	135.176
455	6	19	51	061484	17	1	5.5	2	5	-	40	-,40	3089	31	29	132.585
456	6	20	17	061485	-17	NA	6.5	2	6	+	10	+,10	3017	0	NA	5.985
457	6	20	18	061485	-16	1	6.5	2	6	+	10	+,10	3090	63	-11	6.205
458	6	20	19	061485	-15	1	6.5	2	6	+	10	+,10	3090	31	30	7.245
459	6	20	20	061485	-14	1	6.5	2	6	+	10	+,10	3090	37	36	8.683
460	6	20	21	061485	-13	1	6.5	2	6	+	10	+,10	3091	38	37	10.454
461	6	20	22	061485	-12	1	6.5	2	6	+	10	+,10	3091	19	19	13.003
462	6	20	23	061485	-11	1	6.5	2	6	+	10	+,10	3090	25	25	15.81
463	6	20	24	061485	-10	1	6.5	2	6	+	10	+,10	3090	3	2	19.876
464	6	20	25	061485	-9	1	6.5	2	6	+	10	+,10	3090	31	30	23.017
465	6	20	26	061485	-8	1	6.5	2	6	+	10	+,10	3090	32	31	26.716
466	6	20	27	061485	-7	1	6.5	2	6	+	10	+,10	3090	17	16	30.25
467	6	20	28	061485	-6	1	6.5	2	6	+	10	+,10	3089	28	27	36.193
468	6	20	29	061485	-5	1	6.5	2	6	+	10	+,10	3090	27	25	41.831
469	6	20	30	061485	-4	1	6.5	2	6	+	10	+,10	3090	28	27	48.714
470	6	20	31	061485	-3	1	6.5	2	6	+	10	+,10	3090	9	8	56.238
471	6	20	32	061485	-2	1	6.5	2	6	+	10	+,10	3090	28	27	63.217
472	6	20	33	061485	-1	1	6.5	2	6	+	10	+,10	3089	28	27	71.169
473	6	20	34	061485	0	1	6.5	2	6	+	10	+,10	3089	32	30	77.475
474	6	20	35	061485	1	1	6.5	2	6	+	10	+,10	3088	36	34	82.447
475	6	20	36	061485	2	1	6.5	2	6	+	10	+,10	3089	38	35	87.03
476	6	20	37	061485	3	1	6.5	2	6	+	10	+,10	3089	35	33	91.018
477	6	20	38	061485	4	1	6.5	2	6	+	10	+,10	3089	22	20	99.587
478	6	20	39	061485	5	1	6.5	2	6	+	10	+,10	3052	0	37	101.705
479	6	20	40	061485	6	1	6.5	2	6	+	10	+,10	3021	0	31	106.777
480	6	20	41	061485	7	1	6.5	2	6	+	10	+,10	3001	0	20	108.046
481	6	20	42	061485	8	1	6.5	2	6	+	10	+,10	3085	102	12	107.889
482	6	20	43	061485	9	1	6.5	2	6	+	10	+,10	3090	19	13	117.529
483	6	20	44	061485	10	1	6.5	2	6	+	10	+,10	3090	23	22	121.09
484	6	20	45	061485	11	1	6.5	2	6	+	10	+,10	3090	24	23	124.432
485	6	20	46	061485	12	1	6.5	2	6	+	10	+,10	3090	38	37	128.69
486	6	20	47	061485	13	1	6.5	2	6	+	10	+,10	3090	38	37	127.65
487	6	20	48	061485	14	1	6.5	2	6	+	10	+,10	3089	34	33	127.899
488	6	20	49	061485	15	1	6.5	2	6	+	10	+,10	3089	34	32	130.621
489	6	20	50	061485	16	1	6.5	2	6	+	10	+,10	3089	33	31	133.381
490	6	20	51	061485	17	1	6.5	2	6	+	10	+,10	3089	32	30	136.365
491	6	21	17	061486	-17	NA	7.5	2	7	-	10	-,10	3013	0	NA	5.235
492	6	21	18	061486	-16	1	7.5	2	7	-	10	-,10	3090	68	-10	4.825
493	6	21	19	061486	-15	1	7.5	2	7	-	10	-,10	3090	33	32	5.767
494	6	21	20	061486	-14	1	7.5	2	7	-	10	-,10	3090	36	35	7.691
495	6	21	21	061486	-13	1	7.5	2	7	-	10	-,10	3090	37	36	10.04
496	6	21	22	061486	-12	1	7.5	2	7	-	10	-,10	3091	19	18	13.537
497	6	21	23	061486	-11	1	7.5	2	7	-	10	-,10	3090	25	25	16.872
498	6	21	24	061486	-10	1	7.5	2	7	-	10	-,10	3091	3	2	21.252
499	6	21	25	061486	-9	1	7.5	2	7	-	10	-,10	3090	32	32	26.475
500	6	21	26	061486	-8	1	7.5	2	7	-	10	-,10	3090	32	31	31.933
501	6	21	27	061486	-7	1	7.5	2	7	-	10	-,10	3089	18	17	38.573
502	6	21	28	061486	-6	1	7.5	2	7	-	10	-,10	3089	31	29	47.75
503	6	21	29	061486	-5	1	7.5	2	7	-	10	-,10	3090	30	28	56.318
504	6	21	30	061486	-4	1	7.5	2	7	-	10	-,10	3090	31	30	64.59
505	6	21	31	061486	-3	1	7.5	2	7	-	10	-,10	3090	13	12	75.487
506	6	21	32	061486	-2	1	7.5	2	7	-	10	-,10	3089	32	31	82.87
507	6	21	33	061486	-1	1	7.5	2	7	-	10	-,10	3089	33	31	89.367
508	6	21	34	061486	0	1	7.5	2	7	-	10	-,10	3089	37	35	96.671
509	6	21	35	061486	1	1	7.5	2	7	-	10	-,10	3089	42	40	102.004
510	6	21	36	061486	2	1	7.5	2	7	-	10	-,10	3088	42	40	111.475
511	6	21	37	061486	3	1	7.5	2	7	-	10	-,10	3090	41	38	117.155
512	6	21	38	061486	4	1	7.5	2	7	-	10	-,10	3089	25	24	126.621
513	6	21	39	061486	5	1	7.5	2	7	-	10	-,10	3047	0	42	132.792
514	6	21	40	061486	6	1	7.5	2	7	-	10	-,10	3011	0	36	138.541
515	6	21	41	061486	7	1	7.5	2	7	-	10	-,10	2990	0	21	136.661
516	6	21	42	061486	8	1	7.5	2	7	-	10	-,10	3085	111	10	135.135
517	6	21	43	061486	9	1	7.5	2	7	-	10	-,10	3089	20	14	144.906
518	6	21	44	061486	10	1	7.5	2	7	-	10	-,10	3089	25	23	147.317
519	6	21	45	061486	11	1	7.5	2	7	-	10	-,10	3090	23	21	132.744
520	6	21	46	061486	12	1	7.5	2	7	-	10	-,10	3089	36	35	147.482
521	6	21	47	061486	13	1	7.5	2	7	-	10	-,10	3089	39	37	159.268
522	6	21	48	061486	14	1	7.5	2	7	-	10	-,10	3089	36	34	165.755
523	6	21	49	061486	15	1	7.5	2	7	-	10	-,10	3089	36	34	169.844
524	6	21	50	061486	16	1	7.5	2	7	-	10	-,10	3089	34	32	171.66
525	6	21	51	061486	17	1	7.5	2	7	-	10	-,10	3090	34	32	170.95
526	6	22	17	061487	-17	NA	8.5	2	8	-	0	-,0	3028	0	NA	8.124
527	6	22	18	061487	-16	1	8.5	2	8	-	0	-,0	3091	54	-9	8.492
528	6	22	19	061487	-15	1	8.5	2	8	-	0	-,0	3091	30	30	9.633
529	6	22	20	061487	-14	1	8.5	2	8	-	0	-,0	3090	35	35	12.04
530	6	22	21	061487	-13	1	8.5	2	8	-	0	-,0	3091	37	36	16.256
531	6	22	22	061487	-12	1	8.5	2	8	-	0	-,0	3091	19	19	20.435
532	6	22	23	061487	-11	1	8.5	2	8	-	0	-,0	3090	26	26	25.404
533	6	22	24	061487	-10	1	8.5	2	8	-	0	-,0	3091	4	3	29.673
534	6	22	25	061487	-9	1	8.5	2	8	-	0	-,0	3089	33	33	34.723
535	6	22	26	061487	-8	1	8.5	2	8	-	0	-,0	3089	34	32	42.59
536	6	22	27	061487	-7	1	8.5	2	8	-	0	-,0	3090	20	18	51.7
537	6	22	28	061487	-6	1	8.5	2	8	-	0	-,0	3089	32	31	63.316
538	6	22	29	061487	-5	1	8.5	2	8	-	0	-,0	3089	32	30	70.853
539	6	22	30	061487	-4	1	8.5	2	8	-	0	-,0	3089	34	32	80.192
540	6	22	31	061487	-3	1	8.5	2	8	-	0	-,0	3090	16	14	89.416
541	6	22	32	061487	-2	1	8.5	2	8	-	0	-,0	3090	34	33	99.568
542	6	22	33	061487	-1	1	8.5	2	8	-	0	-,0	3090	34	33	104.052
543	6	22	34	061487	0	1	8.5	2	8	-	0	-,0	3089	37	36	110.93
544	6	22	35	061487	1	1	8.5	2	8	-	0	-,0	3088	41	39	116.437
545	6	22	36	061487	2	1	8.5	2	8	-	0	-,0	3089	43	40	121.323
546	6	22	37	061487	3	1	8.5	2	8	-	0	-,0	3089	40	38	126.24
547	6	22	38	061487	4	1	8.5	2	8	-	0	-,0	3090	25	23	136.166
548	6	22	39	061487	5	1	8.5	2	8	-	0	-,0	3048	0	42	141.263
549	6	22	40	061487	6	1	8.5	2	8	-	0	-,0	3014	0	34	142.672
550	6	22	41	061487	7	1	8.5	2	8	-	0	-,0	2995	0	19	143.637
551	6	22	42	061487	8	1	8.5	2	8	-	0	-,0	3085	104	8	143.022
552	6	22	43	061487	9	1	8.5	2	8	-	0	-,0	3090	17	11	147.997
553	6	22	44	061487	10	1	8.5	2	8	-	0	-,0	3090	20	19	134.683
554	6	22	45	061487	11	1	8.5	2	8	-	0	-,0	3091	19	18	126.762
555	6	22	46	061487	12	1	8.5	2	8	-	0	-,0	3089	32	32	119.717
556	6	22	47	061487	13	1	8.5	2	8	-	0	-,0	3089	33	31	118.143
557	6	22	48	061487	14	1	8.5	2	8	-	0	-,0	3090	32	30	117.811
558	6	22	49	061487	15	1	8.5	2	8	-	0	-,0	3089	33	32	120.909
559	6	22	50	061487	16	1	8.5	2	8	-	0	-,0	3089	31	29	124.953
560	6	22	51	061487	17	1	8.5	2	8	-	0	-,0	3090	32	30	129.53
561	7	5	17	061488	-17	NA	-8.5	3	1	+	90	+,90	3012	0	NA	5.995
562	7	5	18	061488	-16	1	-8.5	3	1	+	90	+,90	3090	56	-23	6.445
563	7	5	19	061488	-15	1	-8.5	3	1	+	90	+,90	3090	28	27	7.699
564	7	5	20	061488	-14	1	-8.5	3	1	+	90	+,90	3090	31	30	10.183
565	7	5	21	061488	-13	1	-8.5	3	1	+	90	+,90	3091	33	32	12.62
566	7	5	22	061488	-12	1	-8.5	3	1	+	90	+,90	3090	15	15	17.256
567	7	5	23	061488	-11	1	-8.5	3	1	+	90	+,90	3091	23	22	21.307
568	7	5	24	061488	-10	1	-8.5	3	1	+	90	+,90	3091	2	2	26.451
569	7	5	25	061488	-9	1	-8.5	3	1	+	90	+,90	3089	26	26	30.777
570	7	5	26	061488	-8	1	-8.5	3	1	+	90	+,90	3090	27	25	38.535
571	7	5	27	061488	-7	1	-8.5	3	1	+	90	+,90	3090	16	15	43.383
572	7	5	28	061488	-6	1	-8.5	3	1	+	90	+,90	3090	25	24	53.561
573	7	5	29	061488	-5	1	-8.5	3	1	+	90	+,90	3089	28	27	62.954
574	7	5	30	061488	-4	1	-8.5	3	1	+	90	+,90	3090	23	21	68.8
575	7	5	31	061488	-3	1	-8.5	3	1	+	90	+,90	3090	20	19	75.222
576	7	5	32	061488	-2	1	-8.5	3	1	+	90	+,90	3089	30	29	84.109
577	7	5	33	061488	-1	1	-8.5	3	1	+	90	+,90	3088	30	28	92.165
578	7	5	34	061488	0	1	-8.5	3	1	+	90	+,90	3090	35	32	99.636
579	7	5	35	061488	1	1	-8.5	3	1	+	90	+,90	3089	39	38	103.191
580	7	5	36	061488	2	1	-8.5	3	1	+	90	+,90	3088	43	41	107.199
581	7	5	37	061488	3	1	-8.5	3	1	+	90	+,90	3090	42	39	110.852
582	7	5	38	061488	4	1	-8.5	3	1	+	90	+,90	3089	24	23	113.922
583	7	5	39	061488	5	1	-8.5	3	1	+	90	+,90	3047	0	42	119.229
584	7	5	40	061488	6	1	-8.5	3	1	+	90	+,90	3016	0	31	120.447
585	7	5	41	061488	7	1	-8.5	3	1	+	90	+,90	2996	0	20	120.101
586	7	5	42	061488	8	1	-8.5	3	1	+	90	+,90	3086	106	11	119.976
587	7	5	43	061488	9	1	-8.5	3	1	+	90	+,90	3090	17	12	127.78
588	7	5	44	061488	10	1	-8.5	3	1	+	90	+,90	3089	23	22	130.958
589	7	5	45	061488	11	1	-8.5	3	1	+	90	+,90	3090	26	24	134.452
590	7	5	46	061488	12	1	-8.5	3	1	+	90	+,90	3090	39	38	137.895
591	7	5	47	061488	13	1	-8.5	3	1	+	90	+,90	3089	40	39	141.208
592	7	5	48	061488	14	1	-8.5	3	1	+	90	+,90	3089	36	34	144.658
593	7	5	49	061488	15	1	-8.5	3	1	+	90	+,90	3089	35	33	148.621
594	7	5	50	061488	16	1	-8.5	3	1	+	90	+,90	3089	35	33	153.45
595	7	5	51	061488	17	1	-8.5	3	1	+	90	+,90	3089	33	31	155.631
596	7	6	17	061489	-17	NA	-7.5	3	2	+	0	+,0	3017	0	NA	8.433
597	7	6	18	061489	-16	1	-7.5	3	2	+	0	+,0	3091	54	-20	9.256
598	7	6	19	061489	-15	1	-7.5	3	2	+	0	+,0	3090	28	28	10.873
599	7	6	20	061489	-14	1	-7.5	3	2	+	0	+,0	3090	32	31	13.32
600	7	6	21	061489	-13	1	-7.5	3	2	+	0	+,0	3090	34	33	16.332
601	7	6	22	061489	-12	1	-7.5	3	2	+	0	+,0	3090	16	15	19.459
602	7	6	23	061489	-11	1	-7.5	3	2	+	0	+,0	3090	23	22	23.199
603	7	6	24	061489	-10	1	-7.5	3	2	+	0	+,0	3091	3	2	28.389
604	7	6	25	061489	-9	1	-7.5	3	2	+	0	+,0	3090	27	27	34.537
605	7	6	26	061489	-8	1	-7.5	3	2	+	0	+,0	3090	27	26	43.291
606	7	6	27	061489	-7	1	-7.5	3	2	+	0	+,0	3090	17	16	51.534
607	7	6	28	061489	-6	1	-7.5	3	2	+	0	+,0	3090	26	25	62.448
608	7	6	29	061489	-5	1	-7.5	3	2	+	0	+,0	3090	29	28	67.25
609	7	6	30	061489	-4	1	-7.5	3	2	+	0	+,0	3090	33	32	72.56
610	7	6	31	061489	-3	1	-7.5	3	2	+	0	+,0	3090	11	10	79.424
611	7	6	32	061489	-2	1	-7.5	3	2	+	0	+,0	3090	30	29	85.622
612	7	6	33	061489	-1	1	-7.5	3	2	+	0	+,0	3090	31	30	88.911
613	7	6	34	061489	0	1	-7.5	3	2	+	0	+,0	3090	34	33	93.202
614	7	6	35	061489	1	1	-7.5	3	2	+	0	+,0	3090	39	38	97.112
615	7	6	36	061489	2	1	-7.5	3	2	+	0	+,0	3090	43	42	99.982
616	7	6	37	061489	3	1	-7.5	3	2	+	0	+,0	3088	40	39	102.436
617	7	6	38	061489	4	1	-7.5	3	2	+	0	+,0	3090	25	22	108.875
618	7	6	39	061489	5	1	-7.5	3	2	+	0	+,0	3048	0	42	113.419
619	7	6	40	061489	6	1	-7.5	3	2	+	0	+,0	3016	0	32	114.822
620	7	6	41	061489	7	1	-7.5	3	2	+	0	+,0	2996	0	20	115.562
621	7	6	42	061489	8	1	-7.5	3	2	+	0	+,0	3086	106	11	115.411
622	7	6	43	061489	9	1	-7.5	3	2	+	0	+,0	3089	16	11	121.239
623	7	6	44	061489	10	1	-7.5	3	2	+	0	+,0	3090	23	21	128.602
624	7	6	45	061489	11	1	-7.5	3	2	+	0	+,0	3089	24	23	131.551
625	7	6	46	061489	12	1	-7.5	3	2	+	0	+,0	3090	39	37	134.033
626	7	6	47	061489	13	1	-7.5	3	2	+	0	+,0	3089	40	39	135.132
627	7	6	48	061489	14	1	-7.5	3	2	+	0	+,0	3089	36	34	137.789
628	7	6	49	061489	15	1	-7.5	3	2	+	0	+,0	3089	34	32	140.189
629	7	6	50	061489	16	1	-7.5	3	2	+	0	+,0	3089	34	32	140.802
630	7	6	51	061489	17	1	-7.5	3	2	+	0	+,0	3090	33	31	144.234
631	7	7	17	061490	-17	NA	-6.5	3	3	-	0	-,0	3007	0	NA	6.902
632	7	7	18	061490	-16	1	-6.5	3	3	-	0	-,0	3091	57	-27	7.401
633	7	7	19	061490	-15	1	-6.5	3	3	-	0	-,0	3090	28	28	8.354
634	7	7	20	061490	-14	1	-6.5	3	3	-	0	-,0	3090	32	31	8.887
635	7	7	21	061490	-13	1	-6.5	3	3	-	0	-,0	3091	35	34	12.09
636	7	7	22	061490	-12	1	-6.5	3	3	-	0	-,0	3091	16	16	15.083
637	7	7	23	061490	-11	1	-6.5	3	3	-	0	-,0	3090	23	23	19.194
638	7	7	24	061490	-10	1	-6.5	3	3	-	0	-,0	3091	3	2	24.276
639	7	7	25	061490	-9	1	-6.5	3	3	-	0	-,0	3090	27	27	31.752
640	7	7	26	061490	-8	1	-6.5	3	3	-	0	-,0	3089	28	27	38.808
641	7	7	27	061490	-7	1	-6.5	3	3	-	0	-,0	3090	18	16	47.258
642	7	7	28	061490	-6	1	-6.5	3	3	-	0	-,0	3089	28	27	56.857
643	7	7	29	061490	-5	1	-6.5	3	3	-	0	-,0	3089	30	28	69.389
644	7	7	30	061490	-4	1	-6.5	3	3	-	0	-,0	3090	35	33	79.655
645	7	7	31	061490	-3	1	-6.5	3	3	-	0	-,0	3090	13	12	93.121
646	7	7	32	061490	-2	1	-6.5	3	3	-	0	-,0	3090	34	33	103.438
647	7	7	33	061490	-1	1	-6.5	3	3	-	0	-,0	3090	34	33	115.792
648	7	7	34	061490	0	1	-6.5	3	3	-	0	-,0	3090	38	37	124.097
649	7	7	35	061490	1	1	-6.5	3	3	-	0	-,0	3088	43	42	129.895
650	7	7	36	061490	2	1	-6.5	3	3	-	0	-,0	3088	50	47	134.235
651	7	7	37	061490	3	1	-6.5	3	3	-	0	-,0	3089	47	44	134.981
652	7	7	38	061490	4	1	-6.5	3	3	-	0	-,0	3089	30	28	140.443
653	7	7	39	061490	5	1	-6.5	3	3	-	0	-,0	3041	0	48	144.809
654	7	7	40	061490	6	1	-6.5	3	3	-	0	-,0	3008	0	33	149.897
655	7	7	41	061490	7	1	-6.5	3	3	-	0	-,0	2991	0	17	153.888
656	7	7	42	061490	8	1	-6.5	3	3	-	0	-,0	3085	109	9	155.497
657	7	7	43	061490	9	1	-6.5	3	3	-	0	-,0	3090	17	11	153.732
658	7	7	44	061490	10	1	-6.5	3	3	-	0	-,0	3090	23	22	164.403
659	7	7	45	061490	11	1	-6.5	3	3	-	0	-,0	3090	24	23	143.996
660	7	7	46	061490	12	1	-6.5	3	3	-	0	-,0	3090	39	38	163.91
661	7	7	47	061490	13	1	-6.5	3	3	-	0	-,0	3090	41	40	166.836
662	7	7	48	061490	14	1	-6.5	3	3	-	0	-,0	3089	36	35	166.452
663	7	7	49	061490	15	1	-6.5	3	3	-	0	-,0	3089	36	34	166.916
664	7	7	50	061490	16	1	-6.5	3	3	-	0	-,0	3089	35	33	167.768
665	7	7	51	061490	17	1	-6.5	3	3	-	0	-,0	3090	35	33	166.488
666	7	8	17	061491	-17	NA	-5.5	3	4	-	40	-,40	3009	0	NA	4.82
667	7	8	18	061491	-16	1	-5.5	3	4	-	40	-,40	3090	65	-17	4.369
668	7	8	19	061491	-15	1	-5.5	3	4	-	40	-,40	3090	28	27	4.952
669	7	8	20	061491	-14	1	-5.5	3	4	-	40	-,40	3091	32	31	6.522
670	7	8	21	061491	-13	1	-5.5	3	4	-	40	-,40	3091	33	33	8.607
671	7	8	22	061491	-12	1	-5.5	3	4	-	40	-,40	3091	16	16	11.139
672	7	8	23	061491	-11	1	-5.5	3	4	-	40	-,40	3090	22	22	13.869
673	7	8	24	061491	-10	1	-5.5	3	4	-	40	-,40	3091	2	1	17.385
674	7	8	25	061491	-9	1	-5.5	3	4	-	40	-,40	3090	26	26	21.946
675	7	8	26	061491	-8	1	-5.5	3	4	-	40	-,40	3091	26	25	26.234
676	7	8	27	061491	-7	1	-5.5	3	4	-	40	-,40	3090	15	15	31.743
677	7	8	28	061491	-6	1	-5.5	3	4	-	40	-,40	3089	25	24	39.81
678	7	8	29	061491	-5	1	-5.5	3	4	-	40	-,40	3090	26	24	47.952
679	7	8	30	061491	-4	1	-5.5	3	4	-	40	-,40	3089	30	29	54.902
680	7	8	31	061491	-3	1	-5.5	3	4	-	40	-,40	3090	10	8	62.642
681	7	8	32	061491	-2	1	-5.5	3	4	-	40	-,40	3090	29	28	69.866
682	7	8	33	061491	-1	1	-5.5	3	4	-	40	-,40	3089	29	28	76.536
683	7	8	34	061491	0	1	-5.5	3	4	-	40	-,40	3090	34	32	82.202
684	7	8	35	061491	1	1	-5.5	3	4	-	40	-,40	3089	38	37	88.28
685	7	8	36	061491	2	1	-5.5	3	4	-	40	-,40	3089	42	40	92.793
686	7	8	37	061491	3	1	-5.5	3	4	-	40	-,40	3088	41	39	100.685
687	7	8	38	061491	4	1	-5.5	3	4	-	40	-,40	3090	26	23	107.595
688	7	8	39	061491	5	1	-5.5	3	4	-	40	-,40	3047	0	43	110.314
689	7	8	40	061491	6	1	-5.5	3	4	-	40	-,40	3015	0	32	114.778
690	7	8	41	061491	7	1	-5.5	3	4	-	40	-,40	2995	0	20	118.888
691	7	8	42	061491	8	1	-5.5	3	4	-	40	-,40	3086	107	11	118.248
692	7	8	43	061491	9	1	-5.5	3	4	-	40	-,40	3090	17	12	120.98
693	7	8	44	061491	10	1	-5.5	3	4	-	40	-,40	3090	24	23	130.701
694	7	8	45	061491	11	1	-5.5	3	4	-	40	-,40	3089	26	25	134.606
695	7	8	46	061491	12	1	-5.5	3	4	-	40	-,40	3090	42	40	139.316
696	7	8	47	061491	13	1	-5.5	3	4	-	40	-,40	3089	42	41	142.42
697	7	8	48	061491	14	1	-5.5	3	4	-	40	-,40	3090	38	36	142.924
698	7	8	49	061491	15	1	-5.5	3	4	-	40	-,40	3090	35	34	146.845
699	7	8	50	061491	16	1	-5.5	3	4	-	40	-,40	3089	34	33	151.112
700	7	8	51	061491	17	1	-5.5	3	4	-	40	-,40	3090	33	31	151.901
701	7	9	17	061492	-17	NA	-4.5	3	5	-	10	-,10	3017	0	NA	8.679
702	7	9	18	061492	-16	1	-4.5	3	5	-	10	-,10	3090	61	-13	9.11
703	7	9	19	061492	-15	1	-4.5	3	5	-	10	-,10	3090	29	28	10.397
704	7	9	20	061492	-14	1	-4.5	3	5	-	10	-,10	3090	34	33	12.931
705	7	9	21	061492	-13	1	-4.5	3	5	-	10	-,10	3090	35	34	15.783
706	7	9	22	061492	-12	1	-4.5	3	5	-	10	-,10	3090	18	17	18.866
707	7	9	23	061492	-11	1	-4.5	3	5	-	10	-,10	3090	25	24	23.047
708	7	9	24	061492	-10	1	-4.5	3	5	-	10	-,10	3090	4	3	29.382
709	7	9	25	061492	-9	1	-4.5	3	5	-	10	-,10	3089	30	29	37.523
710	7	9	26	061492	-8	1	-4.5	3	5	-	10	-,10	3090	32	30	46.95
711	7	9	27	061492	-7	1	-4.5	3	5	-	10	-,10	3090	19	18	58.274
712	7	9	28	061492	-6	1	-4.5	3	5	-	10	-,10	3089	32	31	69.892
713	7	9	29	061492	-5	1	-4.5	3	5	-	10	-,10	3089	33	31	83.726
714	7	9	30	061492	-4	1	-4.5	3	5	-	10	-,10	3090	39	37	92.742
715	7	9	31	061492	-3	1	-4.5	3	5	-	10	-,10	3091	15	14	104.328
716	7	9	32	061492	-2	1	-4.5	3	5	-	10	-,10	3088	36	36	116.051
717	7	9	33	061492	-1	1	-4.5	3	5	-	10	-,10	3089	38	35	124.113
718	7	9	34	061492	0	1	-4.5	3	5	-	10	-,10	3088	41	39	133.574
719	7	9	35	061492	1	1	-4.5	3	5	-	10	-,10	3089	47	44	139.722
720	7	9	36	061492	2	1	-4.5	3	5	-	10	-,10	3088	52	50	145.221
721	7	9	37	061492	3	1	-4.5	3	5	-	10	-,10	3089	50	47	147.314
722	7	9	38	061492	4	1	-4.5	3	5	-	10	-,10	3090	32	30	158.028
723	7	9	39	061492	5	1	-4.5	3	5	-	10	-,10	3038	0	52	160.593
724	7	9	40	061492	6	1	-4.5	3	5	-	10	-,10	3000	0	38	163.715
725	7	9	41	061492	7	1	-4.5	3	5	-	10	-,10	2983	0	17	164.537
726	7	9	42	061492	8	1	-4.5	3	5	-	10	-,10	3085	114	6	137.972
727	7	9	43	061492	9	1	-4.5	3	5	-	10	-,10	3090	16	10	171.191
728	7	9	44	061492	10	1	-4.5	3	5	-	10	-,10	3090	23	22	177.513
729	7	9	45	061492	11	1	-4.5	3	5	-	10	-,10	3090	23	22	167.965
730	7	9	46	061492	12	1	-4.5	3	5	-	10	-,10	3089	39	38	169.561
731	7	9	47	061492	13	1	-4.5	3	5	-	10	-,10	3089	43	41	169.73
732	7	9	48	061492	14	1	-4.5	3	5	-	10	-,10	3089	39	37	169.037
733	7	9	49	061492	15	1	-4.5	3	5	-	10	-,10	3089	39	37	169.346
734	7	9	50	061492	16	1	-4.5	3	5	-	10	-,10	3089	38	36	169.339
735	7	9	51	061492	17	1	-4.5	3	5	-	10	-,10	3089	37	35	169.48
736	7	10	17	061493	-17	NA	-3.5	3	6	+	10	+,10	3017	0	NA	8.087
737	7	10	18	061493	-16	1	-3.5	3	6	+	10	+,10	3090	71	-3	8.723
738	7	10	19	061493	-15	1	-3.5	3	6	+	10	+,10	3090	30	29	9.718
739	7	10	20	061493	-14	1	-3.5	3	6	+	10	+,10	3091	35	34	11.337
740	7	10	21	061493	-13	1	-3.5	3	6	+	10	+,10	3091	37	37	13.761
741	7	10	22	061493	-12	1	-3.5	3	6	+	10	+,10	3090	17	17	17.537
742	7	10	23	061493	-11	1	-3.5	3	6	+	10	+,10	3090	25	24	20.628
743	7	10	24	061493	-10	1	-3.5	3	6	+	10	+,10	3091	3	2	25.396
744	7	10	25	061493	-9	1	-3.5	3	6	+	10	+,10	3090	29	29	31.667
745	7	10	26	061493	-8	1	-3.5	3	6	+	10	+,10	3090	30	29	38.163
746	7	10	27	061493	-7	1	-3.5	3	6	+	10	+,10	3091	18	17	46.406
747	7	10	28	061493	-6	1	-3.5	3	6	+	10	+,10	3090	29	29	54.236
748	7	10	29	061493	-5	1	-3.5	3	6	+	10	+,10	3089	30	29	64.123
749	7	10	30	061493	-4	1	-3.5	3	6	+	10	+,10	3090	35	33	71.319
750	7	10	31	061493	-3	1	-3.5	3	6	+	10	+,10	3090	12	11	78.903
751	7	10	32	061493	-2	1	-3.5	3	6	+	10	+,10	3089	34	33	87.295
752	7	10	33	061493	-1	1	-3.5	3	6	+	10	+,10	3089	35	33	93.663
753	7	10	34	061493	0	1	-3.5	3	6	+	10	+,10	3089	37	35	97.643
754	7	10	35	061493	1	1	-3.5	3	6	+	10	+,10	3089	44	42	102.973
755	7	10	36	061493	2	1	-3.5	3	6	+	10	+,10	3089	48	46	106.717
756	7	10	37	061493	3	1	-3.5	3	6	+	10	+,10	3089	46	44	108.525
757	7	10	38	061493	4	1	-3.5	3	6	+	10	+,10	3089	27	25	119.728
758	7	10	39	061493	5	1	-3.5	3	6	+	10	+,10	3043	0	46	127.798
759	7	10	40	061493	6	1	-3.5	3	6	+	10	+,10	3008	0	35	133
760	7	10	41	061493	7	1	-3.5	3	6	+	10	+,10	2988	0	20	131.611
761	7	10	42	061493	8	1	-3.5	3	6	+	10	+,10	3086	111	8	128.517
762	7	10	43	061493	9	1	-3.5	3	6	+	10	+,10	3090	17	12	136.106
763	7	10	44	061493	10	1	-3.5	3	6	+	10	+,10	3089	23	22	140.908
764	7	10	45	061493	11	1	-3.5	3	6	+	10	+,10	3091	26	24	145.251
765	7	10	46	061493	12	1	-3.5	3	6	+	10	+,10	3090	40	40	148.881
766	7	10	47	061493	13	1	-3.5	3	6	+	10	+,10	3090	43	42	152.533
767	7	10	48	061493	14	1	-3.5	3	6	+	10	+,10	3090	39	38	155.187
768	7	10	49	061493	15	1	-3.5	3	6	+	10	+,10	3090	37	36	157.71
769	7	10	50	061493	16	1	-3.5	3	6	+	10	+,10	3089	36	35	159.7
770	7	10	51	061493	17	1	-3.5	3	6	+	10	+,10	3089	36	34	161.963
771	7	11	17	061494	-17	NA	-2.5	3	7	-	90	-,90	3042	0	NA	4.782
772	7	11	18	061494	-16	1	-2.5	3	7	-	90	-,90	3091	14	-35	5.369
773	7	11	19	061494	-15	1	-2.5	3	7	-	90	-,90	3090	29	29	6.095
774	7	11	20	061494	-14	1	-2.5	3	7	-	90	-,90	3091	34	33	7.1
775	7	11	21	061494	-13	1	-2.5	3	7	-	90	-,90	3090	34	34	7.97
776	7	11	22	061494	-12	1	-2.5	3	7	-	90	-,90	3090	17	16	9.869
777	7	11	23	061494	-11	1	-2.5	3	7	-	90	-,90	3091	23	22	10.867
778	7	11	24	061494	-10	1	-2.5	3	7	-	90	-,90	3091	2	2	13.722
779	7	11	25	061494	-9	1	-2.5	3	7	-	90	-,90	3090	25	25	15.562
780	7	11	26	061494	-8	1	-2.5	3	7	-	90	-,90	3091	26	25	17.454
781	7	11	27	061494	-7	1	-2.5	3	7	-	90	-,90	3090	14	14	20.335
782	7	11	28	061494	-6	1	-2.5	3	7	-	90	-,90	3090	25	24	21.916
783	7	11	29	061494	-5	1	-2.5	3	7	-	90	-,90	3090	23	22	27.046
784	7	11	30	061494	-4	1	-2.5	3	7	-	90	-,90	3090	27	26	28.884
785	7	11	31	061494	-3	1	-2.5	3	7	-	90	-,90	3090	7	6	33.907
786	7	11	32	061494	-2	1	-2.5	3	7	-	90	-,90	3089	24	23	38.375
787	7	11	33	061494	-1	1	-2.5	3	7	-	90	-,90	3090	25	23	42.689
788	7	11	34	061494	0	1	-2.5	3	7	-	90	-,90	3090	26	25	45.99
789	7	11	35	061494	1	1	-2.5	3	7	-	90	-,90	3088	30	29	49.642
790	7	11	36	061494	2	1	-2.5	3	7	-	90	-,90	3089	34	31	52.219
791	7	11	37	061494	3	1	-2.5	3	7	-	90	-,90	3089	32	30	53.479
792	7	11	38	061494	4	1	-2.5	3	7	-	90	-,90	3090	16	14	58.07
793	7	11	39	061494	5	1	-2.5	3	7	-	90	-,90	3059	0	31	62.68
794	7	11	40	061494	6	1	-2.5	3	7	-	90	-,90	3031	0	28	64.972
795	7	11	41	061494	7	1	-2.5	3	7	-	90	-,90	3015	0	16	66.997
796	7	11	42	061494	8	1	-2.5	3	7	-	90	-,90	3085	91	15	66.494
797	7	11	43	061494	9	1	-2.5	3	7	-	90	-,90	3089	17	11	68.834
798	7	11	44	061494	10	1	-2.5	3	7	-	90	-,90	3090	21	19	72.58
799	7	11	45	061494	11	1	-2.5	3	7	-	90	-,90	3090	22	21	75.65
800	7	11	46	061494	12	1	-2.5	3	7	-	90	-,90	3091	35	34	78.65
801	7	11	47	061494	13	1	-2.5	3	7	-	90	-,90	3089	35	35	79.85
802	7	11	48	061494	14	1	-2.5	3	7	-	90	-,90	3089	30	28	78.091
803	7	11	49	061494	15	1	-2.5	3	7	-	90	-,90	3089	32	30	78.525
804	7	11	50	061494	16	1	-2.5	3	7	-	90	-,90	3089	30	28	80.316
805	7	11	51	061494	17	1	-2.5	3	7	-	90	-,90	3089	28	26	83.88
806	7	12	17	061495	-17	NA	-1.5	3	8	+	40	+,40	3021	0	NA	7.586
807	7	12	18	061495	-16	1	-1.5	3	8	+	40	+,40	3090	53	-17	6.876
808	7	12	19	061495	-15	1	-1.5	3	8	+	40	+,40	3090	30	29	7.599
809	7	12	20	061495	-14	1	-1.5	3	8	+	40	+,40	3091	35	34	9.052
810	7	12	21	061495	-13	1	-1.5	3	8	+	40	+,40	3090	35	35	11.062
811	7	12	22	061495	-12	1	-1.5	3	8	+	40	+,40	3091	18	17	14.748
812	7	12	23	061495	-11	1	-1.5	3	8	+	40	+,40	3090	23	23	16.681
813	7	12	24	061495	-10	1	-1.5	3	8	+	40	+,40	3091	3	2	20.796
814	7	12	25	061495	-9	1	-1.5	3	8	+	40	+,40	3090	27	27	25.269
815	7	12	26	061495	-8	1	-1.5	3	8	+	40	+,40	3090	28	27	30.244
816	7	12	27	061495	-7	1	-1.5	3	8	+	40	+,40	3090	16	15	36.34
817	7	12	28	061495	-6	1	-1.5	3	8	+	40	+,40	3090	27	26	42.353
818	7	12	29	061495	-5	1	-1.5	3	8	+	40	+,40	3090	27	26	48.829
819	7	12	30	061495	-4	1	-1.5	3	8	+	40	+,40	3090	30	29	53.75
820	7	12	31	061495	-3	1	-1.5	3	8	+	40	+,40	3090	10	9	62.242
821	7	12	32	061495	-2	1	-1.5	3	8	+	40	+,40	3090	30	29	67.797
822	7	12	33	061495	-1	1	-1.5	3	8	+	40	+,40	3089	30	29	73.86
823	7	12	34	061495	0	1	-1.5	3	8	+	40	+,40	3090	33	31	79.175
824	7	12	35	061495	1	1	-1.5	3	8	+	40	+,40	3090	38	37	81.657
825	7	12	36	061495	2	1	-1.5	3	8	+	40	+,40	3089	41	40	85.89
826	7	12	37	061495	3	1	-1.5	3	8	+	40	+,40	3090	40	38	88.498
827	7	12	38	061495	4	1	-1.5	3	8	+	40	+,40	3090	24	23	95.021
828	7	12	39	061495	5	1	-1.5	3	8	+	40	+,40	3048	0	42	97.844
829	7	12	40	061495	6	1	-1.5	3	8	+	40	+,40	3019	0	29	98.239
830	7	12	41	061495	7	1	-1.5	3	8	+	40	+,40	3000	0	19	99.54
831	7	12	42	061495	8	1	-1.5	3	8	+	40	+,40	3086	105	14	99.647
832	7	12	43	061495	9	1	-1.5	3	8	+	40	+,40	3090	17	12	103.435
833	7	12	44	061495	10	1	-1.5	3	8	+	40	+,40	3090	24	23	106.982
834	7	12	45	061495	11	1	-1.5	3	8	+	40	+,40	3090	25	24	109.094
835	7	12	46	061495	12	1	-1.5	3	8	+	40	+,40	3090	39	38	113.008
836	7	12	47	061495	13	1	-1.5	3	8	+	40	+,40	3089	40	39	114.705
837	7	12	48	061495	14	1	-1.5	3	8	+	40	+,40	3089	35	33	116.286
838	7	12	49	061495	15	1	-1.5	3	8	+	40	+,40	3090	35	33	118.516
839	7	12	50	061495	16	1	-1.5	3	8	+	40	+,40	3090	33	32	119.784
840	7	12	51	061495	17	1	-1.5	3	8	+	40	+,40	3089	32	31	121.206
841	7	15	17	061497	-17	NA	1.5	4	1	-	40	-,40	3016	0	NA	7.047
842	7	15	18	061497	-16	1	1.5	4	1	-	40	-,40	3090	55	-20	7.67
843	7	15	19	061497	-15	1	1.5	4	1	-	40	-,40	3089	30	29	7.802
844	7	15	20	061497	-14	1	1.5	4	1	-	40	-,40	3091	36	34	9.472
845	7	15	21	061497	-13	1	1.5	4	1	-	40	-,40	3090	35	35	10.551
846	7	15	22	061497	-12	1	1.5	4	1	-	40	-,40	3091	18	17	14.388
847	7	15	23	061497	-11	1	1.5	4	1	-	40	-,40	3090	24	24	17.388
848	7	15	24	061497	-10	1	1.5	4	1	-	40	-,40	3090	3	2	21.616
849	7	15	25	061497	-9	1	1.5	4	1	-	40	-,40	3090	28	27	27.13
850	7	15	26	061497	-8	1	1.5	4	1	-	40	-,40	3091	31	30	33.263
851	7	15	27	061497	-7	1	1.5	4	1	-	40	-,40	3091	17	17	40.652
852	7	15	28	061497	-6	1	1.5	4	1	-	40	-,40	3090	30	30	48.332
853	7	15	29	061497	-5	1	1.5	4	1	-	40	-,40	3090	29	28	57.146
854	7	15	30	061497	-4	1	1.5	4	1	-	40	-,40	3090	33	32	62.44
855	7	15	31	061497	-3	1	1.5	4	1	-	40	-,40	3090	12	11	70.494
856	7	15	32	061497	-2	1	1.5	4	1	-	40	-,40	3090	33	32	80.17
857	7	15	33	061497	-1	1	1.5	4	1	-	40	-,40	3089	34	33	89.356
858	7	15	34	061497	0	1	1.5	4	1	-	40	-,40	3090	36	34	94.417
859	7	15	35	061497	1	1	1.5	4	1	-	40	-,40	3088	40	39	100.133
860	7	15	36	061497	2	1	1.5	4	1	-	40	-,40	3088	45	42	102.284
861	7	15	37	061497	3	1	1.5	4	1	-	40	-,40	3089	43	40	108.337
862	7	15	38	061497	4	1	1.5	4	1	-	40	-,40	3089	26	24	117.05
863	7	15	39	061497	5	1	1.5	4	1	-	40	-,40	3043	0	46	120.675
864	7	15	40	061497	6	1	1.5	4	1	-	40	-,40	3009	0	34	122.763
865	7	15	41	061497	7	1	1.5	4	1	-	40	-,40	2990	0	19	121.575
866	7	15	42	061497	8	1	1.5	4	1	-	40	-,40	3085	110	9	118.517
867	7	15	43	061497	9	1	1.5	4	1	-	40	-,40	3089	17	11	125.526
868	7	15	44	061497	10	1	1.5	4	1	-	40	-,40	3089	23	21	117.775
869	7	15	45	061497	11	1	1.5	4	1	-	40	-,40	3090	22	20	103.552
870	7	15	46	061497	12	1	1.5	4	1	-	40	-,40	3090	37	36	116.334
871	7	15	47	061497	13	1	1.5	4	1	-	40	-,40	3089	38	37	125.758
872	7	15	48	061497	14	1	1.5	4	1	-	40	-,40	3089	35	33	128.067
873	7	15	49	061497	15	1	1.5	4	1	-	40	-,40	3089	34	32	130.473
874	7	15	50	061497	16	1	1.5	4	1	-	40	-,40	3089	32	30	132.4
875	7	15	51	061497	17	1	1.5	4	1	-	40	-,40	3089	32	30	129.886
876	7	16	17	061498	-17	NA	2.5	4	2	-	0	-,0	3011	0	NA	3.065
877	7	16	18	061498	-16	1	2.5	4	2	-	0	-,0	3090	40	-40	3.706
878	7	16	19	061498	-15	1	2.5	4	2	-	0	-,0	3090	28	27	5.099
879	7	16	20	061498	-14	1	2.5	4	2	-	0	-,0	3090	34	33	7.362
880	7	16	21	061498	-13	1	2.5	4	2	-	0	-,0	3090	35	34	10.619
881	7	16	22	061498	-12	1	2.5	4	2	-	0	-,0	3090	18	17	14.648
882	7	16	23	061498	-11	1	2.5	4	2	-	0	-,0	3090	25	24	19.81
883	7	16	24	061498	-10	1	2.5	4	2	-	0	-,0	3091	3	2	25.055
884	7	16	25	061498	-9	1	2.5	4	2	-	0	-,0	3090	28	28	31.972
885	7	16	26	061498	-8	1	2.5	4	2	-	0	-,0	3089	30	29	39.272
886	7	16	27	061498	-7	1	2.5	4	2	-	0	-,0	3090	18	16	46.872
887	7	16	28	061498	-6	1	2.5	4	2	-	0	-,0	3089	30	29	59.878
888	7	16	29	061498	-5	1	2.5	4	2	-	0	-,0	3090	30	28	68.815
889	7	16	30	061498	-4	1	2.5	4	2	-	0	-,0	3089	33	32	76.886
890	7	16	31	061498	-3	1	2.5	4	2	-	0	-,0	3090	14	12	85.88
891	7	16	32	061498	-2	1	2.5	4	2	-	0	-,0	3088	34	33	95.98
892	7	16	33	061498	-1	1	2.5	4	2	-	0	-,0	3090	36	33	104.788
893	7	16	34	061498	0	1	2.5	4	2	-	0	-,0	3090	37	36	111.023
894	7	16	35	061498	1	1	2.5	4	2	-	0	-,0	3088	42	41	115.093
895	7	16	36	061498	2	1	2.5	4	2	-	0	-,0	3088	47	44	118.593
896	7	16	37	061498	3	1	2.5	4	2	-	0	-,0	3089	46	43	121.115
897	7	16	38	061498	4	1	2.5	4	2	-	0	-,0	3090	31	29	131.718
898	7	16	39	061498	5	1	2.5	4	2	-	0	-,0	3042	0	48	136.564
899	7	16	40	061498	6	1	2.5	4	2	-	0	-,0	3008	0	34	141.215
900	7	16	41	061498	7	1	2.5	4	2	-	0	-,0	2990	0	18	140.754
901	7	16	42	061498	8	1	2.5	4	2	-	0	-,0	3085	109	8	140.025
902	7	16	43	061498	9	1	2.5	4	2	-	0	-,0	3089	17	11	147.465
903	7	16	44	061498	10	1	2.5	4	2	-	0	-,0	3090	21	19	146.162
904	7	16	45	061498	11	1	2.5	4	2	-	0	-,0	3090	19	18	136.675
905	7	16	46	061498	12	1	2.5	4	2	-	0	-,0	3090	34	33	126.277
906	7	16	47	061498	13	1	2.5	4	2	-	0	-,0	3089	35	34	132.532
907	7	16	48	061498	14	1	2.5	4	2	-	0	-,0	3089	32	30	139.882
908	7	16	49	061498	15	1	2.5	4	2	-	0	-,0	3090	33	31	143.64
909	7	16	50	061498	16	1	2.5	4	2	-	0	-,0	3089	31	30	144.844
910	7	16	51	061498	17	1	2.5	4	2	-	0	-,0	3089	32	30	142.997
911	7	17	17	061499	-17	NA	3.5	4	3	+	0	+,0	3019	0	NA	4.282
912	7	17	18	061499	-16	1	3.5	4	3	+	0	+,0	3090	42	-30	4.504
913	7	17	19	061499	-15	1	3.5	4	3	+	0	+,0	3090	29	28	5.217
914	7	17	20	061499	-14	1	3.5	4	3	+	0	+,0	3090	35	34	6.652
915	7	17	21	061499	-13	1	3.5	4	3	+	0	+,0	3091	36	35	7.578
916	7	17	22	061499	-12	1	3.5	4	3	+	0	+,0	3090	17	17	11.134
917	7	17	23	061499	-11	1	3.5	4	3	+	0	+,0	3091	25	24	12.915
918	7	17	24	061499	-10	1	3.5	4	3	+	0	+,0	3090	2	2	16.49
919	7	17	25	061499	-9	1	3.5	4	3	+	0	+,0	3089	27	26	20.042
920	7	17	26	061499	-8	1	3.5	4	3	+	0	+,0	3089	29	27	24.288
921	7	17	27	061499	-7	1	3.5	4	3	+	0	+,0	3090	17	15	26.674
922	7	17	28	061499	-6	1	3.5	4	3	+	0	+,0	3090	28	27	33.184
923	7	17	29	061499	-5	1	3.5	4	3	+	0	+,0	3090	26	25	39.705
924	7	17	30	061499	-4	1	3.5	4	3	+	0	+,0	3090	30	29	44.022
925	7	17	31	061499	-3	1	3.5	4	3	+	0	+,0	3091	10	9	49.98
926	7	17	32	061499	-2	1	3.5	4	3	+	0	+,0	3090	29	29	56.241
927	7	17	33	061499	-1	1	3.5	4	3	+	0	+,0	3089	29	28	60.524
928	7	17	34	061499	0	1	3.5	4	3	+	0	+,0	3090	32	30	64.564
929	7	17	35	061499	1	1	3.5	4	3	+	0	+,0	3089	36	35	68.743
930	7	17	36	061499	2	1	3.5	4	3	+	0	+,0	3090	42	40	73.043
931	7	17	37	061499	3	1	3.5	4	3	+	0	+,0	3089	39	38	75.896
932	7	17	38	061499	4	1	3.5	4	3	+	0	+,0	3090	25	23	80.941
933	7	17	39	061499	5	1	3.5	4	3	+	0	+,0	3049	0	41	84.679
934	7	17	40	061499	6	1	3.5	4	3	+	0	+,0	3018	0	31	87.298
935	7	17	41	061499	7	1	3.5	4	3	+	0	+,0	2999	0	19	88.79
936	7	17	42	061499	8	1	3.5	4	3	+	0	+,0	3085	105	13	89.162
937	7	17	43	061499	9	1	3.5	4	3	+	0	+,0	3090	18	12	93.325
938	7	17	44	061499	10	1	3.5	4	3	+	0	+,0	3089	22	21	97.553
939	7	17	45	061499	11	1	3.5	4	3	+	0	+,0	3090	25	23	101.706
940	7	17	46	061499	12	1	3.5	4	3	+	0	+,0	3090	39	38	102.835
941	7	17	47	061499	13	1	3.5	4	3	+	0	+,0	3089	39	38	103.993
942	7	17	48	061499	14	1	3.5	4	3	+	0	+,0	3089	35	33	106.259
943	7	17	49	061499	15	1	3.5	4	3	+	0	+,0	3090	34	32	107.795
944	7	17	50	061499	16	1	3.5	4	3	+	0	+,0	3089	33	32	112.328
945	7	17	51	061499	17	1	3.5	4	3	+	0	+,0	3089	32	30	114.925
946	7	18	17	061500	-17	NA	4.5	4	4	+	90	+,90	3033	0	NA	4.021
947	7	18	18	061500	-16	1	4.5	4	4	+	90	+,90	3090	38	-20	4.083
948	7	18	19	061500	-15	1	4.5	4	4	+	90	+,90	3089	30	29	4.701
949	7	18	20	061500	-14	1	4.5	4	4	+	90	+,90	3091	37	35	5.644
950	7	18	21	061500	-13	1	4.5	4	4	+	90	+,90	3090	35	35	6.13
951	7	18	22	061500	-12	1	4.5	4	4	+	90	+,90	3090	18	17	7.541
952	7	18	23	061500	-11	1	4.5	4	4	+	90	+,90	3090	24	23	7.839
953	7	18	24	061500	-10	1	4.5	4	4	+	90	+,90	3091	3	2	9.225
954	7	18	25	061500	-9	1	4.5	4	4	+	90	+,90	3090	24	24	10.991
955	7	18	26	061500	-8	1	4.5	4	4	+	90	+,90	3089	27	26	12.831
956	7	18	27	061500	-7	1	4.5	4	4	+	90	+,90	3090	15	13	14.958
957	7	18	28	061500	-6	1	4.5	4	4	+	90	+,90	3090	26	25	17.549
958	7	18	29	061500	-5	1	4.5	4	4	+	90	+,90	3090	23	22	19.477
959	7	18	30	061500	-4	1	4.5	4	4	+	90	+,90	3090	25	24	20.249
960	7	18	31	061500	-3	1	4.5	4	4	+	90	+,90	3091	7	6	22.549
961	7	18	32	061500	-2	1	4.5	4	4	+	90	+,90	3090	23	23	24.344
962	7	18	33	061500	-1	1	4.5	4	4	+	90	+,90	3089	24	23	26.355
963	7	18	34	061500	0	1	4.5	4	4	+	90	+,90	3090	26	24	27.953
964	7	18	35	061500	1	1	4.5	4	4	+	90	+,90	3090	29	28	27.955
965	7	18	36	061500	2	1	4.5	4	4	+	90	+,90	3090	33	32	28.621
966	7	18	37	061500	3	1	4.5	4	4	+	90	+,90	3089	31	30	29.351
967	7	18	38	061500	4	1	4.5	4	4	+	90	+,90	3090	19	17	31.553
968	7	18	39	061500	5	1	4.5	4	4	+	90	+,90	3058	0	32	32.576
969	7	18	40	061500	6	1	4.5	4	4	+	90	+,90	3035	0	23	34.157
970	7	18	41	061500	7	1	4.5	4	4	+	90	+,90	3021	0	14	34.86
971	7	18	42	061500	8	1	4.5	4	4	+	90	+,90	3086	83	13	35.844
972	7	18	43	061500	9	1	4.5	4	4	+	90	+,90	3089	17	12	40.451
973	7	18	44	061500	10	1	4.5	4	4	+	90	+,90	3089	20	18	43.158
974	7	18	45	061500	11	1	4.5	4	4	+	90	+,90	3090	21	19	44.947
975	7	18	46	061500	12	1	4.5	4	4	+	90	+,90	3090	33	32	46.481
976	7	18	47	061500	13	1	4.5	4	4	+	90	+,90	3090	33	32	48.058
977	7	18	48	061500	14	1	4.5	4	4	+	90	+,90	3089	30	29	48.796
978	7	18	49	061500	15	1	4.5	4	4	+	90	+,90	3088	29	27	50.753
979	7	18	50	061500	16	1	4.5	4	4	+	90	+,90	3090	30	27	53.162
980	7	18	51	061500	17	1	4.5	4	4	+	90	+,90	3089	28	27	56.718
981	7	19	17	061501	-17	NA	5.5	4	5	+	10	+,10	3025	0	NA	7.387
982	7	19	18	061501	-16	1	5.5	4	5	+	10	+,10	3091	28	-38	8.518
983	7	19	19	061501	-15	1	5.5	4	5	+	10	+,10	3090	28	28	9.608
984	7	19	20	061501	-14	1	5.5	4	5	+	10	+,10	3090	35	34	12.021
985	7	19	21	061501	-13	1	5.5	4	5	+	10	+,10	3091	36	35	13.975
986	7	19	22	061501	-12	1	5.5	4	5	+	10	+,10	3090	18	18	18.717
987	7	19	23	061501	-11	1	5.5	4	5	+	10	+,10	3090	25	24	22.985
988	7	19	24	061501	-10	1	5.5	4	5	+	10	+,10	3091	3	2	28.306
989	7	19	25	061501	-9	1	5.5	4	5	+	10	+,10	3090	28	28	31.977
990	7	19	26	061501	-8	1	5.5	4	5	+	10	+,10	3090	30	29	38.549
991	7	19	27	061501	-7	1	5.5	4	5	+	10	+,10	3090	18	17	45.222
992	7	19	28	061501	-6	1	5.5	4	5	+	10	+,10	3089	31	30	52.7
993	7	19	29	061501	-5	1	5.5	4	5	+	10	+,10	3090	29	27	59.777
994	7	19	30	061501	-4	1	5.5	4	5	+	10	+,10	3090	33	32	66.007
995	7	19	31	061501	-3	1	5.5	4	5	+	10	+,10	3091	14	13	77.276
996	7	19	32	061501	-2	1	5.5	4	5	+	10	+,10	3089	33	33	83.336
997	7	19	33	061501	-1	1	5.5	4	5	+	10	+,10	3090	35	33	90.544
998	7	19	34	061501	0	1	5.5	4	5	+	10	+,10	3089	36	35	95.023
999	7	19	35	061501	1	1	5.5	4	5	+	10	+,10	3089	41	39	100.177
1000	7	19	36	061501	2	1	5.5	4	5	+	10	+,10	3089	45	43	106.312
1001	7	19	37	061501	3	1	5.5	4	5	+	10	+,10	3090	43	41	109.099
1002	7	19	38	061501	4	1	5.5	4	5	+	10	+,10	3089	27	26	114.734
1003	7	19	39	061501	5	1	5.5	4	5	+	10	+,10	3045	0	44	122.527
1004	7	19	40	061501	6	1	5.5	4	5	+	10	+,10	3010	0	35	125.568
1005	7	19	41	061501	7	1	5.5	4	5	+	10	+,10	2992	0	18	122.425
1006	7	19	42	061501	8	1	5.5	4	5	+	10	+,10	3086	107	8	117.341
1007	7	19	43	061501	9	1	5.5	4	5	+	10	+,10	3090	16	11	130.541
1008	7	19	44	061501	10	1	5.5	4	5	+	10	+,10	3090	21	20	125.949
1009	7	19	45	061501	11	1	5.5	4	5	+	10	+,10	3091	21	20	118.279
1010	7	19	46	061501	12	1	5.5	4	5	+	10	+,10	3089	35	35	132.076
1011	7	19	47	061501	13	1	5.5	4	5	+	10	+,10	3090	39	37	137.582
1012	7	19	48	061501	14	1	5.5	4	5	+	10	+,10	3089	34	33	137.277
1013	7	19	49	061501	15	1	5.5	4	5	+	10	+,10	3090	34	32	138.21
1014	7	19	50	061501	16	1	5.5	4	5	+	10	+,10	3089	33	32	137.819
1015	7	19	51	061501	17	1	5.5	4	5	+	10	+,10	3089	32	30	139.512
1016	7	20	17	061502	-17	NA	6.5	4	6	-	90	-,90	3022	0	NA	7.182
1017	7	20	18	061502	-16	1	6.5	4	6	-	90	-,90	3090	46	-23	6.125
1018	7	20	19	061502	-15	1	6.5	4	6	-	90	-,90	3090	31	30	6.671
1019	7	20	20	061502	-14	1	6.5	4	6	-	90	-,90	3090	33	32	7.489
1020	7	20	21	061502	-13	1	6.5	4	6	-	90	-,90	3090	35	34	8.057
1021	7	20	22	061502	-12	1	6.5	4	6	-	90	-,90	3091	18	17	10.735
1022	7	20	23	061502	-11	1	6.5	4	6	-	90	-,90	3090	23	23	12.373
1023	7	20	24	061502	-10	1	6.5	4	6	-	90	-,90	3091	2	1	15.039
1024	7	20	25	061502	-9	1	6.5	4	6	-	90	-,90	3089	24	24	16.645
1025	7	20	26	061502	-8	1	6.5	4	6	-	90	-,90	3090	27	25	18.554
1026	7	20	27	061502	-7	1	6.5	4	6	-	90	-,90	3090	15	14	20.814
1027	7	20	28	061502	-6	1	6.5	4	6	-	90	-,90	3090	25	24	21.652
1028	7	20	29	061502	-5	1	6.5	4	6	-	90	-,90	3089	21	20	24.103
1029	7	20	30	061502	-4	1	6.5	4	6	-	90	-,90	3090	24	22	26.765
1030	7	20	31	061502	-3	1	6.5	4	6	-	90	-,90	3091	6	5	29.474
1031	7	20	32	061502	-2	1	6.5	4	6	-	90	-,90	3090	22	22	33.13
1032	7	20	33	061502	-1	1	6.5	4	6	-	90	-,90	3090	22	21	35.319
1033	7	20	34	061502	0	1	6.5	4	6	-	90	-,90	3090	24	23	34.84
1034	7	20	35	061502	1	1	6.5	4	6	-	90	-,90	3090	27	26	37.78
1035	7	20	36	061502	2	1	6.5	4	6	-	90	-,90	3088	29	28	38.241
1036	7	20	37	061502	3	1	6.5	4	6	-	90	-,90	3089	29	26	38.23
1037	7	20	38	061502	4	1	6.5	4	6	-	90	-,90	3090	16	14	39.891
1038	7	20	39	061502	5	1	6.5	4	6	-	90	-,90	3061	0	29	43.597
1039	7	20	40	061502	6	1	6.5	4	6	-	90	-,90	3036	0	25	47.813
1040	7	20	41	061502	7	1	6.5	4	6	-	90	-,90	3022	0	14	49.131
1041	7	20	42	061502	8	1	6.5	4	6	-	90	-,90	3086	82	13	51.299
1042	7	20	43	061502	9	1	6.5	4	6	-	90	-,90	3091	17	12	54.142
1043	7	20	44	061502	10	1	6.5	4	6	-	90	-,90	3090	18	18	59.791
1044	7	20	45	061502	11	1	6.5	4	6	-	90	-,90	3091	19	18	63.41
1045	7	20	46	061502	12	1	6.5	4	6	-	90	-,90	3090	30	30	67.397
1046	7	20	47	061502	13	1	6.5	4	6	-	90	-,90	3090	31	30	69.379
1047	7	20	48	061502	14	1	6.5	4	6	-	90	-,90	3090	28	27	71.46
1048	7	20	49	061502	15	1	6.5	4	6	-	90	-,90	3090	28	27	73.383
1049	7	20	50	061502	16	1	6.5	4	6	-	90	-,90	3089	26	25	74.85
1050	7	20	51	061502	17	1	6.5	4	6	-	90	-,90	3090	27	25	75.89
1051	7	21	17	061503	-17	NA	7.5	4	7	-	10	-,10	3021	0	NA	6.002
1052	7	21	18	061503	-16	1	7.5	4	7	-	10	-,10	3091	58	-12	5.757
1053	7	21	19	061503	-15	1	7.5	4	7	-	10	-,10	3089	32	32	6.509
1054	7	21	20	061503	-14	1	7.5	4	7	-	10	-,10	3091	36	34	8.816
1055	7	21	21	061503	-13	1	7.5	4	7	-	10	-,10	3090	35	35	10.592
1056	7	21	22	061503	-12	1	7.5	4	7	-	10	-,10	3090	19	18	14.973
1057	7	21	23	061503	-11	1	7.5	4	7	-	10	-,10	3090	26	25	19.856
1058	7	21	24	061503	-10	1	7.5	4	7	-	10	-,10	3090	3	2	26.172
1059	7	21	25	061503	-9	1	7.5	4	7	-	10	-,10	3090	29	28	32.655
1060	7	21	26	061503	-8	1	7.5	4	7	-	10	-,10	3090	32	31	40.612
1061	7	21	27	061503	-7	1	7.5	4	7	-	10	-,10	3089	19	18	50.404
1062	7	21	28	061503	-6	1	7.5	4	7	-	10	-,10	3089	33	31	61.186
1063	7	21	29	061503	-5	1	7.5	4	7	-	10	-,10	3090	31	29	70.4
1064	7	21	30	061503	-4	1	7.5	4	7	-	10	-,10	3089	34	33	80.381
1065	7	21	31	061503	-3	1	7.5	4	7	-	10	-,10	3090	16	14	92.146
1066	7	21	32	061503	-2	1	7.5	4	7	-	10	-,10	3089	36	35	100.311
1067	7	21	33	061503	-1	1	7.5	4	7	-	10	-,10	3089	37	35	107.834
1068	7	21	34	061503	0	1	7.5	4	7	-	10	-,10	3089	40	38	115.503
1069	7	21	35	061503	1	1	7.5	4	7	-	10	-,10	3089	44	42	119.879
1070	7	21	36	061503	2	1	7.5	4	7	-	10	-,10	3090	48	46	123.703
1071	7	21	37	061503	3	1	7.5	4	7	-	10	-,10	3089	45	44	125.269
1072	7	21	38	061503	4	1	7.5	4	7	-	10	-,10	3089	30	28	133.535
1073	7	21	39	061503	5	1	7.5	4	7	-	10	-,10	3041	0	48	137.534
1074	7	21	40	061503	6	1	7.5	4	7	-	10	-,10	3006	0	35	141.27
1075	7	21	41	061503	7	1	7.5	4	7	-	10	-,10	2986	0	20	145.5
1076	7	21	42	061503	8	1	7.5	4	7	-	10	-,10	3085	114	9	146.455
1077	7	21	43	061503	9	1	7.5	4	7	-	10	-,10	3090	19	13	151.584
1078	7	21	44	061503	10	1	7.5	4	7	-	10	-,10	3090	22	21	142.771
1079	7	21	45	061503	11	1	7.5	4	7	-	10	-,10	3089	20	19	123.33
1080	7	21	46	061503	12	1	7.5	4	7	-	10	-,10	3089	34	32	119.659
1081	7	21	47	061503	13	1	7.5	4	7	-	10	-,10	3088	36	34	118.467
1082	7	21	48	061503	14	1	7.5	4	7	-	10	-,10	3089	34	31	115.964
1083	7	21	49	061503	15	1	7.5	4	7	-	10	-,10	3089	31	29	118.655
1084	7	21	50	061503	16	1	7.5	4	7	-	10	-,10	3089	31	29	119.505
1085	7	21	51	061503	17	1	7.5	4	7	-	10	-,10	3089	30	28	120.065
1086	7	22	17	061504	-17	NA	8.5	4	8	+	40	+,40	3031	0	NA	3.421
1087	7	22	18	061504	-16	1	8.5	4	8	+	40	+,40	3090	30	-30	2.804
1088	7	22	19	061504	-15	1	8.5	4	8	+	40	+,40	3091	28	27	3.646
1089	7	22	20	061504	-14	1	8.5	4	8	+	40	+,40	3090	33	33	4.943
1090	7	22	21	061504	-13	1	8.5	4	8	+	40	+,40	3090	34	33	6.673
1091	7	22	22	061504	-12	1	8.5	4	8	+	40	+,40	3090	17	16	9.112
1092	7	22	23	061504	-11	1	8.5	4	8	+	40	+,40	3090	24	23	10.786
1093	7	22	24	061504	-10	1	8.5	4	8	+	40	+,40	3092	3	2	14.974
1094	7	22	25	061504	-9	1	8.5	4	8	+	40	+,40	3090	24	25	19.24
1095	7	22	26	061504	-8	1	8.5	4	8	+	40	+,40	3090	27	26	24.654
1096	7	22	27	061504	-7	1	8.5	4	8	+	40	+,40	3090	16	15	30.285
1097	7	22	28	061504	-6	1	8.5	4	8	+	40	+,40	3089	27	26	33.692
1098	7	22	29	061504	-5	1	8.5	4	8	+	40	+,40	3090	25	23	39.135
1099	7	22	30	061504	-4	1	8.5	4	8	+	40	+,40	3090	27	26	43.793
1100	7	22	31	061504	-3	1	8.5	4	8	+	40	+,40	3090	10	9	51.647
1101	7	22	32	061504	-2	1	8.5	4	8	+	40	+,40	3090	29	28	56.484
1102	7	22	33	061504	-1	1	8.5	4	8	+	40	+,40	3090	28	27	64.336
1103	7	22	34	061504	0	1	8.5	4	8	+	40	+,40	3089	32	31	69.329
1104	7	22	35	061504	1	1	8.5	4	8	+	40	+,40	3090	36	34	73.336
1105	7	22	36	061504	2	1	8.5	4	8	+	40	+,40	3089	39	38	75.448
1106	7	22	37	061504	3	1	8.5	4	8	+	40	+,40	3089	38	36	81.028
1107	7	22	38	061504	4	1	8.5	4	8	+	40	+,40	3089	22	20	87.916
1108	7	22	39	061504	5	1	8.5	4	8	+	40	+,40	3051	0	38	93.275
1109	7	22	40	061504	6	1	8.5	4	8	+	40	+,40	3021	0	30	97.598
1110	7	22	41	061504	7	1	8.5	4	8	+	40	+,40	3003	0	18	98.348
1111	7	22	42	061504	8	1	8.5	4	8	+	40	+,40	3086	102	14	98.304
1112	7	22	43	061504	9	1	8.5	4	8	+	40	+,40	3090	19	14	107.165
1113	7	22	44	061504	10	1	8.5	4	8	+	40	+,40	3090	23	22	108.53
1114	7	22	45	061504	11	1	8.5	4	8	+	40	+,40	3091	24	23	112.361
1115	7	22	46	061504	12	1	8.5	4	8	+	40	+,40	3089	36	36	114.672
1116	7	22	47	061504	13	1	8.5	4	8	+	40	+,40	3089	38	36	117.634
1117	7	22	48	061504	14	1	8.5	4	8	+	40	+,40	3090	34	32	119.073
1118	7	22	49	061504	15	1	8.5	4	8	+	40	+,40	3090	34	33	120.915
1119	7	22	50	061504	16	1	8.5	4	8	+	40	+,40	3089	31	30	122.667
1120	7	22	51	061504	17	1	8.5	4	8	+	40	+,40	3090	32	30	124.112
